# Supplementary material for: 2-{(E)-[1-(2-Hydroxy­ethyl)-3,3-dimethyl-3H-indol-1-ium-2-yl]vin­yl}-6-hydroxy­meth­yl-4-nitro­phenolate dihydrate
Source: Acta Crystallogr Sect E Struct Rep Online. 2009 Jul 18;65(Pt 8):o1906–7. doi: 10.1107/S1600536809027238 (PMC2977230; doi:10.1107/S1600536809027238)
Supplement: Supplementary file 1 [file e-65-o1906-sup1.cif]

##############################################################################
###                                                                        ###
###        Electronic paper (Acta Crystallographica Section E)             ###
###                                                                        ###
##############################################################################
#                                                                            #
# This CIF contains the data in a paper accepted for publication in Acta     #
# Crystallographica Section E. It conforms to the requirements of Notes      #
# for Authors for Section E, and has been peer reviewed under the auspices   #
# of the IUCr Commission on Journals.                                        #
#                                                                            #
# Full details of the Crystallographic Information File format               #
# are given in the paper "The Crystallographic Information File (CIF):       #
# a New Standard Archive File for Crystallography" by S. R. Hall, F. H.      #
# Allen and I. D. Brown [Acta Cryst. (1991), A47, 655-685].                  #
#                                                                            #
# The current version of the core CIF dictionary is obtainable from          #
# ftp://ftp.iucr.org/pub/cif_core.dic. The current version number is 2.4.    #
#                                                                            #
# Software is freely available for graphical display of the structure(s) in  #
# this CIF.  For information consult the CIF home page http://www.iucr.org/  #
# cif/home.html                                                              #
#                                                                            #
# This file may be used for bona fide research purposes within the           #
# scientific community so long as proper attribution is given to the journal # 
# article from which it was obtained.                                        #
#                                                                            #
##############################################################################
                                             
data_I
_audit_creation_method     SHELXL-97
_chemical_name_systematic
;
2-{(<i>E</i>)-[1-(2-Hydroxyethyl)-3,3-dimethyl-3<i>H</i>-indol-1-ium-2-
yl]vinyl}-6-hydroxymethyl-4-nitrophenolate dihydrate
;
_chemical_name_common     ?
_chemical_formula_moiety     'C21 H22 N2 O5, 2(H2 O)'
_chemical_formula_sum     'C21 H26 N2 O7'
_chemical_formula_iupac     'C21 H22 N2 O5, 2H2 O'
_chemical_formula_weight     418.44
_chemical_melting_point     ?
_symmetry_cell_setting     Triclinic
_symmetry_space_group_name_H-M     'P -1'
_symmetry_space_group_name_Hall     '-P 1'
loop_
    _symmetry_equiv_pos_as_xyz
    'x, y, z'
    '-x, -y, -z'
_cell_length_a     7.377(2)
_cell_length_b     8.868(2)
_cell_length_c     16.817(5)
_cell_angle_alpha     94.603(5)
_cell_angle_beta     101.639(6)
_cell_angle_gamma     102.140(7)
_cell_volume     1044.8(5)
_cell_formula_units_Z     2
_cell_measurement_reflns_used     200
_cell_measurement_theta_min     1
_cell_measurement_theta_max     25
_cell_measurement_temperature     183(2)
_exptl_crystal_description     block
_exptl_crystal_colour     'dark red'
_exptl_crystal_size_max     0.10
_exptl_crystal_size_mid     0.10
_exptl_crystal_size_min     0.10
_exptl_crystal_density_diffrn     1.330
_exptl_crystal_density_meas     1.31(8)
_exptl_crystal_density_method     'picnometer'
_exptl_crystal_F_000     444
_exptl_absorpt_coefficient_mu     0.100
_exptl_absorpt_correction_type     'multi-scan'
_exptl_absorpt_process_details
;
(SADABS; Sheldrick, 1999)
;
_exptl_absorpt_correction_T_min     0.9810
_exptl_absorpt_correction_T_max     0.9900
_exptl_special_details
;
;
_diffrn_ambient_temperature     183(2)
_diffrn_radiation_type     MoK\a
_diffrn_radiation_wavelength     0.71073
_diffrn_radiation_source     'fine-focus sealed tube'
_diffrn_radiation_monochromator     graphite
_diffrn_measurement_device_type     'Bruker APEX CCD area-detector'
_diffrn_measurement_method     '\f and \w'
_diffrn_detector_area_resol_mean     ?
_diffrn_reflns_number     7525
_diffrn_reflns_av_R_equivalents     0.0385
_diffrn_reflns_av_sigmaI/netI     0.0654
_diffrn_reflns_theta_min     2.37
_diffrn_reflns_theta_max     25.00
_diffrn_reflns_theta_full     25.00
_diffrn_measured_fraction_theta_max     0.992
_diffrn_measured_fraction_theta_full     0.992
_diffrn_reflns_limit_h_min     -8
_diffrn_reflns_limit_h_max     8
_diffrn_reflns_limit_k_min     -10
_diffrn_reflns_limit_k_max     10
_diffrn_reflns_limit_l_min     -19
_diffrn_reflns_limit_l_max     19
_diffrn_standards_number     ?
_diffrn_standards_interval_count     ?
_diffrn_standards_interval_time     ?
_diffrn_standards_decay_%     ?
_refine_special_details
;
Refinement of <i>F</i>^2^ against ALL reflections. The weighted <i>R</i>-factor
<i>wR</i> and goodness of fit <i>S</i> are based on <i>F</i>^2^, conventional
<i>R</i>-factors <i>R</i> are based on <i>F</i>, with <i>F</i> set to zero for
negative <i>F</i>^2^. The threshold expression of <i>F</i>^2^ >
\s(<i>F</i>^2^) is used only for calculating <i>R</i>-factors(gt) <i>etc</i>.
and is not relevant to the choice of reflections for refinement.
<i>R</i>-factors based on <i>F</i>^2^ are statistically about twice as large
as those based on <i>F</i>, and <i>R</i>- factors based on ALL data will be
even larger.
;
_reflns_number_total     3651
_reflns_number_gt     2472
_reflns_threshold_expression     I>2\s(I)
_refine_ls_structure_factor_coef     Fsqd
_refine_ls_matrix_type     full
_refine_ls_R_factor_all     0.0895
_refine_ls_R_factor_gt     0.0540
_refine_ls_wR_factor_gt     0.1170
_refine_ls_wR_factor_ref     0.1343
_refine_ls_goodness_of_fit_ref     1.017
_refine_ls_restrained_S_all     1.017
_refine_ls_number_reflns     3651
_refine_ls_number_parameters     271
_refine_ls_number_restraints     0
_refine_ls_hydrogen_treatment     constr
_refine_ls_weighting_scheme     calc
_refine_ls_weighting_details
         'calc w=1/[\s^2^(Fo^2^)+(0.0611P)^2^+0.0096P] where P=(Fo^2^+2Fc^2^)/3'
_atom_sites_solution_hydrogens     geom
_atom_sites_solution_primary     direct
_atom_sites_solution_secondary     difmap
_refine_ls_shift/su_max     0.000
_refine_ls_shift/su_mean     0.000
_refine_diff_density_max     0.233
_refine_diff_density_min     -0.199
_refine_ls_extinction_method     none
_refine_ls_extinction_coef     ?
loop_
    _atom_type_symbol
    _atom_type_description
    _atom_type_scat_dispersion_real
    _atom_type_scat_dispersion_imag
    _atom_type_scat_source
    'C' 'C' 0.0033 0.0016
                         'International Tables Vol C Tables 4.2.6.8 and 6.1.1.4'
    'H' 'H' 0.0000 0.0000
                         'International Tables Vol C Tables 4.2.6.8 and 6.1.1.4'
    'N' 'N' 0.0061 0.0033
                         'International Tables Vol C Tables 4.2.6.8 and 6.1.1.4'
    'O' 'O' 0.0106 0.0060
                         'International Tables Vol C Tables 4.2.6.8 and 6.1.1.4'
_computing_data_collection     'SMART (Bruker, 1998)'
_computing_cell_refinement     'SMART (Bruker, 1998)'
_computing_data_reduction     'SAINT-Plus (Bruker, 2001)'
_computing_structure_solution     'SHELXTL (Sheldrick, 2008)'
_computing_structure_refinement     'XSHELL (Bruker, 2000)'
_computing_molecular_graphics
;
XSHELL (Bruker, 2000) and Mercury (Macrae <i>et al.</i>,  2008)
;
_computing_publication_material     'SHELXTL (Sheldrick, 2008)'
loop_
    _atom_site_type_symbol
    _atom_site_label
    _atom_site_fract_x
    _atom_site_fract_y
    _atom_site_fract_z
    _atom_site_U_iso_or_equiv
    _atom_site_adp_type
    _atom_site_calc_flag
    _atom_site_refinement_flags
    _atom_site_occupancy
    _atom_site_disorder_assembly
    _atom_site_disorder_group
    N N1 0.4314(3) 0.7565(2) 0.27176(12) 0.0266(5) Uani d . 1 . .
    N N2 -0.7317(3) 0.3125(2) 0.07265(13) 0.0297(5) Uani d . 1 . .
    O O1 0.3009(3) 0.8842(2) 0.40555(12) 0.0453(5) Uani d . 1 . .
    H H1 0.3172 0.9730 0.3903 0.054 Uiso d R 1 . .
    O O2 -0.1195(2) 0.4576(2) 0.33751(11) 0.0348(5) Uani d . 1 . .
    O O3 -0.7048(3) 0.3290(2) 0.00334(11) 0.0399(5) Uani d . 1 . .
    O O4 -0.8914(3) 0.2639(2) 0.08513(12) 0.0439(6) Uani d . 1 . .
    O O5 -0.6302(2) 0.1775(2) 0.36144(11) 0.0376(5) Uani d . 1 . .
    H H5 -0.7015 0.2285 0.3787 0.045 Uiso d R 1 . .
    C C1 0.5663(3) 0.8684(3) 0.24386(15) 0.0275(6) Uani d . 1 . .
    C C2 0.7509(4) 0.9396(3) 0.28370(17) 0.0337(7) Uani d . 1 . .
    H H2A 0.8074 0.9150 0.3355 0.040 Uiso d R 1 . .
    C C3 0.8489(4) 1.0488(3) 0.24380(18) 0.0392(7) Uani d . 1 . .
    H H3 0.9755 1.1027 0.2694 0.047 Uiso d R 1 . .
    C C4 0.7670(4) 1.0812(3) 0.16759(18) 0.0381(7) Uani d . 1 . .
    H H4 0.8380 1.1564 0.1416 0.046 Uiso d R 1 . .
    C C5 0.5822(4) 1.0052(3) 0.12871(17) 0.0331(7) Uani d . 1 . .
    H H5A 0.5267 1.0267 0.0760 0.040 Uiso d R 1 . .
    C C6 0.4804(3) 0.8976(3) 0.16797(15) 0.0251(6) Uani d . 1 . .
    C C7 0.2797(3) 0.8003(3) 0.14308(14) 0.0248(6) Uani d . 1 . .
    C C8 0.2563(4) 0.6884(3) 0.06505(15) 0.0308(6) Uani d . 1 . .
    H H8A 0.2692 0.7482 0.0192 0.046 Uiso d R 1 . .
    H H8B 0.1302 0.6172 0.0529 0.046 Uiso d R 1 . .
    H H8C 0.3545 0.6285 0.0734 0.046 Uiso d R 1 . .
    C C9 0.1368(4) 0.9048(3) 0.12986(17) 0.0355(7) Uani d . 1 . .
    H H9A 0.1498 0.9716 0.1810 0.053 Uiso d R 1 . .
    H H9B 0.0071 0.8398 0.1132 0.053 Uiso d R 1 . .
    H H9C 0.1625 0.9697 0.0871 0.053 Uiso d R 1 . .
    C C10 0.2648(3) 0.7159(3) 0.21803(15) 0.0246(6) Uani d . 1 . .
    C C11 0.4762(4) 0.7097(3) 0.35407(15) 0.0311(6) Uani d . 1 . .
    H H11A 0.6030 0.6851 0.3639 0.037 Uiso d R 1 . .
    H H11B 0.3813 0.6147 0.3575 0.037 Uiso d R 1 . .
    C C12 0.4755(4) 0.8380(3) 0.41955(16) 0.0392(7) Uani d . 1 . .
    H H12A 0.4980 0.8006 0.4738 0.047 Uiso d R 1 . .
    H H12B 0.5804 0.9288 0.4203 0.047 Uiso d R 1 . .
    C C13 0.1035(3) 0.6165(3) 0.23467(15) 0.0274(6) Uani d . 1 . .
    H H13 0.1166 0.5811 0.2869 0.033 Uiso d R 1 . .
    C C14 -0.0685(3) 0.5680(3) 0.18168(16) 0.0275(6) Uani d . 1 . .
    H H14 -0.0760 0.5985 0.1284 0.033 Uiso d R 1 . .
    C C15 -0.2409(3) 0.4756(3) 0.19654(15) 0.0244(6) Uani d . 1 . .
    C C16 -0.3992(3) 0.4350(3) 0.13128(15) 0.0249(6) Uani d . 1 . .
    H H16 -0.3883 0.4651 0.0792 0.030 Uiso d R 1 . .
    C C17 -0.5708(3) 0.3522(3) 0.14124(15) 0.0249(6) Uani d . 1 . .
    C C18 -0.5931(3) 0.3052(3) 0.21741(15) 0.0252(6) Uani d . 1 . .
    H H18 -0.7142 0.2517 0.2237 0.030 Uiso d R 1 . .
    C C19 -0.4402(4) 0.3369(3) 0.28191(15) 0.0250(6) Uani d . 1 . .
    C C20 -0.2575(4) 0.4255(3) 0.27503(15) 0.0266(6) Uani d . 1 . .
    C C21 -0.4511(4) 0.2795(3) 0.36328(16) 0.0327(7) Uani d . 1 . .
    H H21A -0.3487 0.2240 0.3791 0.039 Uiso d R 1 . .
    H H21B -0.4292 0.3699 0.4054 0.039 Uiso d R 1 . .
    O O10 0.9517(3) 0.7347(2) 0.43717(12) 0.0471(6) Uani d . 1 . .
    H H10A 1.0729 0.7979 0.4350 0.071 Uiso d R 1 . .
    H H10B 0.9319 0.6349 0.4070 0.071 Uiso d R 1 . .
    O O20 0.1635(3) 0.3445(3) 0.42365(13) 0.0642(7) Uani d . 1 . .
    H H20B 0.1048 0.3071 0.4659 0.096 Uiso d R 1 . .
    H H20A 0.0628 0.3721 0.3872 0.096 Uiso d R 1 . .
loop_
    _atom_site_aniso_label
    _atom_site_aniso_U_11
    _atom_site_aniso_U_22
    _atom_site_aniso_U_33
    _atom_site_aniso_U_12
    _atom_site_aniso_U_13
    _atom_site_aniso_U_23
    N1 0.0212(12) 0.0303(12) 0.0277(12) 0.0033(10) 0.0063(10) 0.0044(10)
    N2 0.0267(13) 0.0250(12) 0.0348(14) -0.0003(10) 0.0046(11) 0.0106(10)
    O1 0.0443(13) 0.0374(12) 0.0578(14) 0.0064(10) 0.0235(11) 0.0051(10)
    O2 0.0280(11) 0.0442(12) 0.0284(10) 0.0022(9) 0.0019(9) 0.0099(9)
    O3 0.0369(12) 0.0498(13) 0.0275(11) -0.0016(10) 0.0049(9) 0.0094(9)
    O4 0.0216(11) 0.0570(13) 0.0477(13) -0.0046(10) 0.0038(9) 0.0221(10)
    O5 0.0340(11) 0.0422(12) 0.0401(11) 0.0048(9) 0.0168(9) 0.0148(9)
    C1 0.0214(14) 0.0312(15) 0.0306(15) 0.0028(12) 0.0119(12) 0.0014(12)
    C2 0.0203(15) 0.0408(17) 0.0372(16) 0.0033(13) 0.0063(12) -0.0003(13)
    C3 0.0215(15) 0.0390(17) 0.054(2) -0.0017(13) 0.0140(14) -0.0045(15)
    C4 0.0347(17) 0.0322(16) 0.053(2) 0.0054(14) 0.0255(15) 0.0068(14)
    C5 0.0342(17) 0.0317(16) 0.0372(17) 0.0073(13) 0.0163(14) 0.0070(13)
    C6 0.0252(14) 0.0232(14) 0.0272(14) 0.0053(11) 0.0081(12) -0.0006(11)
    C7 0.0238(14) 0.0268(14) 0.0245(14) 0.0064(12) 0.0065(11) 0.0030(11)
    C8 0.0326(16) 0.0335(16) 0.0275(15) 0.0082(13) 0.0086(12) 0.0054(12)
    C9 0.0275(16) 0.0291(15) 0.0486(18) 0.0047(13) 0.0075(13) 0.0042(13)
    C10 0.0209(14) 0.0281(14) 0.0245(14) 0.0061(12) 0.0054(11) -0.0003(11)
    C11 0.0268(15) 0.0379(16) 0.0270(15) 0.0074(13) 0.0009(12) 0.0085(13)
    C12 0.0405(18) 0.0474(19) 0.0272(15) 0.0073(15) 0.0049(14) 0.0047(13)
    C13 0.0238(15) 0.0321(15) 0.0242(14) 0.0016(12) 0.0041(12) 0.0066(11)
    C14 0.0284(15) 0.0276(14) 0.0267(14) 0.0038(12) 0.0090(12) 0.0035(11)
    C15 0.0225(14) 0.0223(13) 0.0293(14) 0.0054(11) 0.0073(12) 0.0043(11)
    C16 0.0265(15) 0.0230(13) 0.0256(14) 0.0028(11) 0.0085(12) 0.0074(11)
    C17 0.0214(14) 0.0227(13) 0.0284(14) 0.0023(11) 0.0031(11) 0.0041(11)
    C18 0.0223(14) 0.0221(13) 0.0320(15) 0.0027(11) 0.0090(12) 0.0065(11)
    C19 0.0271(15) 0.0211(13) 0.0286(14) 0.0056(11) 0.0091(12) 0.0063(11)
    C20 0.0273(15) 0.0247(14) 0.0269(15) 0.0056(12) 0.0037(12) 0.0036(11)
    C21 0.0298(16) 0.0367(16) 0.0316(15) 0.0037(13) 0.0090(13) 0.0085(13)
    O10 0.0411(12) 0.0499(13) 0.0513(13) 0.0091(10) 0.0144(10) 0.0054(10)
    O20 0.0526(15) 0.104(2) 0.0522(14) 0.0420(14) 0.0186(12) 0.0250(14)
_geom_special_details
;
 All esds (except the esd in the dihedral angle between two l.s. planes)
 are estimated using the full covariance matrix.  The cell esds are taken
 into account individually in the estimation of esds in distances, angles
 and torsion angles; correlations between esds in cell parameters are only
 used when they are defined by crystal symmetry.  An approximate (isotropic)
 treatment of cell esds is used for estimating esds involving l.s. planes.
;
loop_
    _geom_bond_atom_site_label_1
    _geom_bond_atom_site_label_2
    _geom_bond_site_symmetry_2
    _geom_bond_distance
    _geom_bond_publ_flag
    N1 C10 . 1.331(3) ?
    N1 C1 . 1.429(3) ?
    N1 C11 . 1.471(3) ?
    N2 O4 . 1.232(3) ?
    N2 O3 . 1.236(3) ?
    N2 C17 . 1.439(3) ?
    O1 C12 . 1.414(3) ?
    O1 H1 . 0.8400 ?
    O2 C20 . 1.273(3) ?
    O5 C21 . 1.429(3) ?
    O5 H5 . 0.8405 ?
    C1 C6 . 1.376(3) ?
    C1 C2 . 1.380(3) ?
    C2 C3 . 1.385(4) ?
    C2 H2A . 0.9507 ?
    C3 C4 . 1.382(4) ?
    C3 H3 . 0.9503 ?
    C4 C5 . 1.387(4) ?
    C4 H4 . 0.9500 ?
    C5 C6 . 1.382(3) ?
    C5 H5A . 0.9502 ?
    C6 C7 . 1.506(3) ?
    C7 C10 . 1.527(3) ?
    C7 C8 . 1.538(3) ?
    C7 C9 . 1.539(3) ?
    C8 H8A . 0.9795 ?
    C8 H8B . 0.9805 ?
    C8 H8C . 0.9795 ?
    C9 H9A . 0.9797 ?
    C9 H9B . 0.9799 ?
    C9 H9C . 0.9803 ?
    C10 C13 . 1.416(3) ?
    C11 C12 . 1.520(4) ?
    C11 H11A . 0.9895 ?
    C11 H11B . 0.9895 ?
    C12 H12A . 0.9904 ?
    C12 H12B . 0.9898 ?
    C13 C14 . 1.357(3) ?
    C13 H13 . 0.9492 ?
    C14 C15 . 1.440(3) ?
    C14 H14 . 0.9503 ?
    C15 C16 . 1.393(3) ?
    C15 C20 . 1.446(3) ?
    C16 C17 . 1.373(3) ?
    C16 H16 . 0.9504 ?
    C17 C18 . 1.408(3) ?
    C18 C19 . 1.361(3) ?
    C18 H18 . 0.9499 ?
    C19 C20 . 1.442(3) ?
    C19 C21 . 1.509(3) ?
    C21 H21A . 0.9901 ?
    C21 H21B . 0.9898 ?
    O10 H10A . 0.9594 ?
    O10 H10B . 0.9515 ?
    O20 H20B . 0.9502 ?
    O20 H20A . 0.9513 ?
loop_
    _geom_angle_atom_site_label_1
    _geom_angle_atom_site_label_2
    _geom_angle_atom_site_label_3
    _geom_angle_site_symmetry_1
    _geom_angle_site_symmetry_3
    _geom_angle
    _geom_angle_publ_flag
    C10 N1 C1 . . 111.6(2) ?
    C10 N1 C11 . . 127.0(2) ?
    C1 N1 C11 . . 121.1(2) ?
    O4 N2 O3 . . 122.4(2) ?
    O4 N2 C17 . . 118.9(2) ?
    O3 N2 C17 . . 118.8(2) ?
    C12 O1 H1 . . 109.4 ?
    C21 O5 H5 . . 109.4 ?
    C6 C1 C2 . . 123.8(2) ?
    C6 C1 N1 . . 108.1(2) ?
    C2 C1 N1 . . 128.0(2) ?
    C1 C2 C3 . . 116.1(3) ?
    C1 C2 H2A . . 121.9 ?
    C3 C2 H2A . . 122.0 ?
    C4 C3 C2 . . 121.5(3) ?
    C4 C3 H3 . . 119.2 ?
    C2 C3 H3 . . 119.2 ?
    C3 C4 C5 . . 120.7(3) ?
    C3 C4 H4 . . 119.6 ?
    C5 C4 H4 . . 119.7 ?
    C6 C5 C4 . . 118.8(3) ?
    C6 C5 H5A . . 120.6 ?
    C4 C5 H5A . . 120.6 ?
    C1 C6 C5 . . 119.0(2) ?
    C1 C6 C7 . . 109.7(2) ?
    C5 C6 C7 . . 131.3(2) ?
    C6 C7 C10 . . 101.47(19) ?
    C6 C7 C8 . . 110.0(2) ?
    C10 C7 C8 . . 112.7(2) ?
    C6 C7 C9 . . 110.5(2) ?
    C10 C7 C9 . . 111.1(2) ?
    C8 C7 C9 . . 110.8(2) ?
    C7 C8 H8A . . 109.4 ?
    C7 C8 H8B . . 109.5 ?
    H8A C8 H8B . . 109.5 ?
    C7 C8 H8C . . 109.5 ?
    H8A C8 H8C . . 109.5 ?
    H8B C8 H8C . . 109.5 ?
    C7 C9 H9A . . 109.5 ?
    C7 C9 H9B . . 109.5 ?
    H9A C9 H9B . . 109.4 ?
    C7 C9 H9C . . 109.5 ?
    H9A C9 H9C . . 109.4 ?
    H9B C9 H9C . . 109.5 ?
    N1 C10 C13 . . 122.2(2) ?
    N1 C10 C7 . . 109.0(2) ?
    C13 C10 C7 . . 128.7(2) ?
    N1 C11 C12 . . 111.2(2) ?
    N1 C11 H11A . . 109.4 ?
    C12 C11 H11A . . 109.4 ?
    N1 C11 H11B . . 109.4 ?
    C12 C11 H11B . . 109.4 ?
    H11A C11 H11B . . 108.0 ?
    O1 C12 C11 . . 111.7(2) ?
    O1 C12 H12A . . 109.2 ?
    C11 C12 H12A . . 109.3 ?
    O1 C12 H12B . . 109.3 ?
    C11 C12 H12B . . 109.3 ?
    H12A C12 H12B . . 108.0 ?
    C14 C13 C10 . . 125.0(2) ?
    C14 C13 H13 . . 117.5 ?
    C10 C13 H13 . . 117.5 ?
    C13 C14 C15 . . 127.7(2) ?
    C13 C14 H14 . . 116.1 ?
    C15 C14 H14 . . 116.2 ?
    C16 C15 C14 . . 117.3(2) ?
    C16 C15 C20 . . 119.2(2) ?
    C14 C15 C20 . . 123.5(2) ?
    C17 C16 C15 . . 120.9(2) ?
    C17 C16 H16 . . 119.5 ?
    C15 C16 H16 . . 119.6 ?
    C16 C17 C18 . . 121.4(2) ?
    C16 C17 N2 . . 119.5(2) ?
    C18 C17 N2 . . 119.1(2) ?
    C19 C18 C17 . . 119.7(2) ?
    C19 C18 H18 . . 120.2 ?
    C17 C18 H18 . . 120.2 ?
    C18 C19 C20 . . 121.1(2) ?
    C18 C19 C21 . . 122.3(2) ?
    C20 C19 C21 . . 116.6(2) ?
    O2 C20 C19 . . 119.4(2) ?
    O2 C20 C15 . . 122.9(2) ?
    C19 C20 C15 . . 117.7(2) ?
    O5 C21 C19 . . 112.6(2) ?
    O5 C21 H21A . . 109.0 ?
    C19 C21 H21A . . 109.1 ?
    O5 C21 H21B . . 109.1 ?
    C19 C21 H21B . . 109.1 ?
    H21A C21 H21B . . 107.8 ?
    H10A O10 H10B . . 110.1 ?
    H20B O20 H20A . . 102.9 ?
loop_
    _geom_hbond_atom_site_label_D
    _geom_hbond_atom_site_label_H
    _geom_hbond_atom_site_label_A
    _geom_hbond_site_symmetry_A
    _geom_hbond_distance_DH
    _geom_hbond_distance_HA
    _geom_hbond_distance_DA
    _geom_hbond_angle_DHA
    O20 H20B O10 2_666 0.96 1.80 2.739(4) 166
    O10 H10B O2 1_655 0.95 1.81 2.750(3) 172
    O20 H20A O2 . 0.95 1.78 2.714(3) 167
    O10 H10A O1 1_655 0.95 1.87 2.811(3) 165
    O5 H5 O20 1_455 0.84 1.80 2.633(3) 175
    O1 H1 O5 1_665 0.84 1.90 2.734(3) 176
data_global
_journal_date_recd_electronic     2009-07-06
_journal_date_accepted     2009-07-10
_journal_name_full     'Acta Crystallographica, Section E'
_journal_year     2009
_journal_volume     65
_journal_issue      8
_journal_page_first     o1906
_journal_page_last     o1907
_journal_paper_category     QO
_journal_coeditor_code     GK2221
_publ_contact_author_name     'Mark A. Rodriguez'
_publ_contact_author_address
;
PO Box 5800
MS 1411
Sandia National Laboratories
Albuquerque, New Mexico  87185-1411  USA
;
_publ_contact_author_email     'marodri@sandia.gov'
_publ_contact_author_fax     '1-505-844-9781'
_publ_contact_author_phone     '1-505-844-3583'
_publ_section_title
;\
2-{(<i>E</i>)-[1-(2-Hydroxyethyl)-3,3-dimethyl-3<i>H</i>-indol-1-ium-2-\
yl]vinyl}-6-hydroxymethyl-4-nitrophenolate dihydrate
;
loop_
    _publ_author_name
    _publ_author_address
    'Rodriguez, Mark A.'
;
PO Box 5800
MS 1411
Sandia National Laboratories
Albuquerque, NM  87185
USA
;
    'O'Bryan, Greg'
;
PO Box 969
MS 9403
Sandia National Laboratories
Livermore, CA 94551
USA
;
    'Andrzejewski, William J.'
;
PO Box 5800
MS 01455
Sandia National Laboratories
Albuquerque, NM  87185
USA
;
    'McElhanon, James R.'
;
PO Box 5800
MS 0888
Sandia National Laboratories
Albuquerque, NM  87185
USA
;
