# Supplementary material for: 2-{(E)-[1-(2-Hydroxy­ethyl)-3,3-dimethyl-3H-indol-1-ium-2-yl]vin­yl}-6-hydroxy­meth­yl-4-nitro­phenolate dihydrate
Source: Acta Crystallogr Sect E Struct Rep Online. 2009 Jul 18;65(Pt 8):o1906–7. doi: 10.1107/S1600536809027238 (PMC2977230; doi:10.1107/S1600536809027238)
Supplement: Supplementary file 2 [file e-65-o1906-Isup2.hkl]

#
# h,k,l, Fc-squared, Fo-squared, sigma(Fo-squared) and status flag
#
data_I
_shelx_title ' I in space group P-1'
_shelx_refln_list_code          4
_shelx_F_calc_maximum      154.24
_exptl_crystal_F_000       444.00
_reflns_d_resolution_high  0.8409
 
loop_
 _symmetry_equiv_pos_as_xyz
 'x, y, z'
 '-x, -y, -z'
 
_cell_length_a     7.3770
_cell_length_b     8.8680
_cell_length_c    16.8170
_cell_angle_alpha  94.603
_cell_angle_beta  101.639
_cell_angle_gamma 102.140
 
_shelx_F_squared_multiplier     1.000
 
loop_
 _refln_index_h
 _refln_index_k
 _refln_index_l
 _refln_F_squared_calc
 _refln_F_squared_meas
 _refln_F_squared_sigma
 _refln_observed_status
   1   0   0     3064.75     2554.92     63.86 o
   2   0   0       85.32       82.21      4.27 o
   3   0   0      477.79      531.93     11.87 o
   4   0   0       10.23        8.78      3.53 o
   5   0   0      283.19      282.83     11.35 o
   6   0   0      850.30      819.97     20.97 o
   7   0   0      366.93      347.98     14.53 o
  -8   1   0       15.66        7.59      7.11 o
  -7   1   0        4.54        0.74      4.71 o
  -6   1   0      912.85      988.82     22.77 o
  -5   1   0       89.00       91.58      9.71 o
  -4   1   0      665.62      726.52     16.05 o
  -3   1   0      132.67      144.80      7.42 o
  -2   1   0      246.08      236.04      6.37 o
  -1   1   0     1505.95     1581.65     22.09 o
   0   1   0      349.11      278.99      9.22 o
   1   1   0      362.19      372.30     11.71 o
   2   1   0      210.99      210.14      6.59 o
   3   1   0      374.32      371.64     13.58 o
   4   1   0       97.59       90.60      6.75 o
   5   1   0      245.80      252.62     11.27 o
   6   1   0        3.16       -0.64      4.17 o
   7   1   0       12.43       13.27      6.84 o
  -8   2   0        0.28       10.74      5.94 o
  -7   2   0      319.76      323.84     18.36 o
  -6   2   0       92.66      100.62     11.11 o
  -5   2   0      142.99      181.54     17.58 o
  -4   2   0      449.98      431.99     11.40 o
  -3   2   0       20.99       20.22      4.09 o
  -2   2   0     1643.75     1722.51     28.17 o
  -1   2   0      167.13      139.52      6.20 o
   0   2   0     2516.30     2654.18     27.28 o
   1   2   0     2721.08     2589.36     82.96 o
   2   2   0        0.06       -0.70      1.94 o
   3   2   0      432.11      495.43     12.21 o
   4   2   0        0.26        2.73      5.53 o
   5   2   0       21.27       25.07      5.29 o
   6   2   0        6.51       11.81      8.31 o
   7   2   0       16.22       18.02     13.18 o
  -8   3   0       23.50       31.59      7.76 o
  -7   3   0      384.31      402.51     44.16 o
  -6   3   0       41.24       43.52      8.27 o
  -5   3   0      328.67      298.79     15.33 o
  -4   3   0      109.75      124.95      5.89 o
  -3   3   0      468.51      505.49     16.45 o
  -2   3   0     1207.99     1161.53     23.90 o
  -1   3   0     1764.34     1988.33     42.78 o
   0   3   0     1427.64     1317.51     18.49 o
   1   3   0      945.83      878.62     14.94 o
   2   3   0      397.33      449.97     11.11 o
   3   3   0        4.83        3.40      2.73 o
   4   3   0      184.33      202.22      9.74 o
   5   3   0      140.86      170.53     14.10 o
   6   3   0       81.33       85.43     18.65 o
   7   3   0        2.12        7.79     12.20 o
  -8   4   0      104.56      110.08     17.16 o
  -7   4   0      109.13      109.89     16.44 o
  -6   4   0      141.91      124.56     13.02 o
  -5   4   0       35.59       26.09      6.80 o
  -4   4   0       57.70       49.27      7.67 o
  -3   4   0       14.90       23.14      5.39 o
  -2   4   0       23.23       15.45      2.48 o
  -1   4   0      952.55      935.94     16.44 o
   0   4   0       18.94       24.45      3.77 o
   1   4   0       84.12       85.46      8.84 o
   2   4   0       22.56       29.02      5.01 o
   3   4   0       40.82       52.46      5.68 o
   4   4   0       29.87       19.31      4.53 o
   5   4   0        3.12        1.85     10.74 o
   6   4   0        4.44       -6.89      9.64 o
  -8   5   0      113.00      112.70     13.71 o
  -7   5   0        1.10        6.62      5.41 o
  -6   5   0       43.98       45.12      8.70 o
  -5   5   0      123.09      125.58     12.88 o
  -4   5   0        3.31       -4.01      4.01 o
  -3   5   0       50.58       67.14     15.83 o
  -2   5   0      658.99      625.43     13.52 o
  -1   5   0      320.63      341.77     10.86 o
   0   5   0      951.65      964.34     18.63 o
   1   5   0      721.91      759.37     16.62 o
   2   5   0       21.43       29.69      4.76 o
   3   5   0       65.36       45.70      5.74 o
   4   5   0      759.40      789.13     40.96 o
   5   5   0       20.72       13.91     12.64 o
   6   5   0        2.92      -10.43     10.43 o
  -8   6   0       45.87       32.51      8.33 o
  -7   6   0       17.68       24.79      9.18 o
  -6   6   0        0.54        3.58      4.73 o
  -5   6   0      100.36      103.65     12.08 o
  -4   6   0       26.96       21.67     14.92 o
  -3   6   0       46.67       54.97      8.86 o
  -2   6   0      102.03      123.44     11.38 o
  -1   6   0      126.14      136.22      8.21 o
   0   6   0       12.39       13.08      4.02 o
   1   6   0      558.69      542.51     20.84 o
   2   6   0        3.97        9.49      3.55 o
   3   6   0      161.93      189.17     20.04 o
   4   6   0       18.18       33.88     10.64 o
   5   6   0        0.87       -7.67      7.67 o
  -7   7   0        0.57        7.74      5.66 o
  -6   7   0       54.55       60.76     14.88 o
  -5   7   0       29.31       28.75      7.65 o
  -4   7   0        7.09       17.28      6.96 o
  -3   7   0       10.19       13.51      6.49 o
  -2   7   0        3.41        8.05      8.73 o
  -1   7   0        1.89        9.17      8.74 o
   0   7   0      124.13      130.65      9.11 o
   1   7   0      112.35      119.77     17.42 o
   2   7   0      321.01      312.23     16.04 o
   3   7   0       16.35       25.18      9.96 o
   4   7   0        3.44       17.97     11.08 o
  -6   8   0       40.89       41.90      9.67 o
  -5   8   0        0.53       -1.15      5.22 o
  -4   8   0        5.03        5.08      5.28 o
  -3   8   0        0.16        3.44      5.54 o
  -2   8   0      268.25      270.77     17.63 o
  -1   8   0       20.12       17.20     11.03 o
   0   8   0       92.70       93.98      8.91 o
   1   8   0       10.33        9.07      5.95 o
   2   8   0       60.61       78.47     15.78 o
   3   8   0       33.00       51.27     14.30 o
  -6   9   0       30.93       24.86      9.62 o
  -5   9   0       17.94        3.45      6.61 o
  -4   9   0        6.49        8.83      6.29 o
  -3   9   0        2.91        3.27      5.43 o
  -2   9   0        2.86       11.91      6.56 o
  -1   9   0       24.21       14.07      5.89 o
   0   9   0       34.87       38.40      8.34 o
   1   9   0       41.77       59.59     12.76 o
   2   9   0        0.10        1.17      7.91 o
  -4  10   0       25.19       15.80      8.25 o
  -3  10   0        0.00       10.32      9.91 o
  -2  10   0        0.60       -0.05      6.11 o
  -1  10   0        0.02        3.76      6.32 o
   1 -10   1        8.01        9.32      6.23 o
   2 -10   1       19.88       17.36      7.50 o
   3 -10   1       30.83       30.28      8.27 o
   4 -10   1       36.02       28.83      8.58 o
  -2  -9   1       18.11       25.21     10.71 o
  -1  -9   1       24.62       18.12      9.13 o
   0  -9   1       79.05       80.58     11.16 o
   1  -9   1       10.53       17.98      7.03 o
   2  -9   1        0.13        9.14      5.92 o
   3  -9   1       16.41        6.77     13.63 o
   4  -9   1       10.09       17.98      7.92 o
   5  -9   1       17.57       16.09      9.24 o
  -4  -8   1       22.50       38.17     13.54 o
  -3  -8   1        5.73        1.70      6.89 o
  -2  -8   1      128.81      174.91     21.55 o
  -1  -8   1        4.41        7.58      4.24 o
   0  -8   1      109.04      133.12     10.15 o
   1  -8   1       50.08       53.31      9.04 o
   2  -8   1       19.31       22.65      7.07 o
   3  -8   1       72.98       57.91      9.99 o
   4  -8   1      259.54      233.07     18.33 o
   5  -8   1        1.13        3.40      5.92 o
   6  -8   1       61.74       47.86     10.07 o
  -5  -7   1        0.76       -1.39      9.38 o
  -4  -7   1      114.38      118.34     20.04 o
  -3  -7   1      200.39      169.99     22.60 o
  -2  -7   1        5.34        5.83      4.59 o
  -1  -7   1        5.75       11.20      6.00 o
   0  -7   1      426.21      427.95     14.22 o
   1  -7   1       29.87       21.45      6.34 o
   2  -7   1       44.18       52.80      8.76 o
   3  -7   1      121.77      111.82     12.60 o
   4  -7   1      226.89      228.84     16.94 o
   5  -7   1       94.46      119.17     13.50 o
   6  -7   1       91.16       85.91     11.68 o
   7  -7   1       90.75       90.83     13.57 o
  -5  -6   1        2.28       -5.26      5.26 o
  -4  -6   1      336.10      326.03     30.28 o
  -3  -6   1        0.31        7.01      4.27 o
  -2  -6   1        6.42       10.60      3.45 o
  -1  -6   1       52.38       54.79      6.30 o
   0  -6   1        4.27        9.61      3.79 o
   1  -6   1      767.01      753.65     20.01 o
   2  -6   1        0.42       -1.44      4.51 o
   3  -6   1      364.80      348.43     43.13 o
   4  -6   1       33.27       30.17      7.53 o
   5  -6   1        0.91       -4.44      4.44 o
   6  -6   1        0.36       13.93      5.64 o
   7  -6   1       43.61       44.17      9.04 o
  -6  -5   1       32.57       41.50     16.93 o
  -5  -5   1       13.57       -0.63     10.26 o
  -4  -5   1       46.54       54.70     13.91 o
  -3  -5   1      106.08      107.09      7.99 o
  -2  -5   1       39.00       45.96      5.31 o
  -1  -5   1      100.14      121.59     10.72 o
   0  -5   1        8.71        7.74      3.29 o
   1  -5   1       33.48       36.97      4.54 o
   2  -5   1      344.52      354.88      9.78 o
   3  -5   1        0.34       -1.62      3.83 o
   4  -5   1       70.89       82.27     12.11 o
   5  -5   1      210.72      186.27     14.72 o
   6  -5   1        0.33        9.46      5.49 o
   7  -5   1        0.64        0.74      8.25 o
   8  -5   1        1.79        9.64      6.69 o
  -7  -4   1       26.42        3.07     12.86 o
  -6  -4   1        0.77       11.49     12.03 o
  -5  -4   1       45.62       45.76     15.51 o
  -4  -4   1      169.45      184.39     15.17 o
  -3  -4   1       22.74       29.66      8.24 o
  -2  -4   1      323.05      302.13      9.86 o
  -1  -4   1      246.35      244.89      8.47 o
   0  -4   1        0.02        0.28      3.02 o
   1  -4   1      149.23      126.10      6.13 o
   2  -4   1      274.03      280.49      7.23 o
   3  -4   1       21.05       13.79      4.63 o
   4  -4   1        0.18       -2.27      3.93 o
   5  -4   1       12.90       20.87      6.18 o
   6  -4   1       14.36       13.23      6.08 o
   7  -4   1       35.53       24.01      8.33 o
   8  -4   1       99.92       96.51     12.66 o
  -7  -3   1        4.94        0.65     10.48 o
  -6  -3   1      131.47      113.44     20.39 o
  -5  -3   1       16.32       12.20      4.65 o
  -4  -3   1       23.19       28.85      4.95 o
  -3  -3   1      272.26      270.41      9.65 o
  -2  -3   1       69.04       69.50     10.71 o
  -1  -3   1       33.14       36.55      3.72 o
   0  -3   1     1191.74     1156.10     17.03 o
   1  -3   1     2013.44     2141.76     40.43 o
   2  -3   1     2446.37     2537.23     42.41 o
   3  -3   1       48.93       49.18      6.62 o
   4  -3   1     1015.72     1053.05     21.64 o
   5  -3   1        1.96        1.83      4.29 o
   6  -3   1       18.74       23.26      6.63 o
   7  -3   1      362.01      333.92     19.06 o
   8  -3   1       43.59       47.94      9.21 o
  -7  -2   1       39.00       43.62     15.40 o
  -6  -2   1       93.89       81.47     11.46 o
  -5  -2   1       23.05       31.07      5.75 o
  -4  -2   1       16.93       18.50      4.20 o
  -3  -2   1       54.49       77.64      5.64 o
  -2  -2   1     1092.84     1063.20     16.34 o
  -1  -2   1     1006.76      938.20     13.78 o
   0  -2   1     1244.40     1451.22     23.87 o
   1  -2   1     8116.58     7786.55    125.67 o
   2  -2   1     1651.67     1661.38     39.72 o
   3  -2   1        2.82        3.60      2.38 o
   4  -2   1      312.15      306.34      9.85 o
   5  -2   1      371.27      373.78     13.16 o
   6  -2   1      106.41       95.31     11.04 o
   7  -2   1      906.56      818.11     28.28 o
   8  -2   1       12.50       -1.34      5.49 o
  -7  -1   1        0.00        7.89      9.13 o
  -6  -1   1      316.93      342.37     13.76 o
  -5  -1   1       82.08       86.05      9.97 o
  -4  -1   1      200.34      196.40      8.68 o
  -3  -1   1      594.90      661.28     13.44 o
  -2  -1   1      587.72      567.35     14.67 o
  -1  -1   1      397.88      396.18      6.96 o
   0  -1   1      402.00      288.55     13.08 o
   1  -1   1       82.48       75.61      4.32 o
   2  -1   1      133.66      127.52      5.22 o
   3  -1   1      578.17      547.93     12.17 o
   4  -1   1     1477.42     1586.53     28.17 o
   5  -1   1      500.38      469.11     14.11 o
   6  -1   1       93.10       90.68      8.79 o
   7  -1   1        7.53       -5.02      7.69 o
   8  -1   1        0.09       -6.82      6.82 o
  -7   0   1       77.54      107.18      9.85 o
  -6   0   1      668.74      687.46     18.93 o
  -5   0   1      238.41      262.02     10.82 o
  -4   0   1      209.43      212.87     11.68 o
  -3   0   1       81.12       83.94      5.38 o
  -2   0   1     3550.82     3748.15     35.97 o
  -1   0   1       62.37       41.99      2.62 o
   1   0   1       24.59       23.62      2.00 o
   2   0   1      334.83      304.04      7.66 o
   3   0   1        6.55        2.05      2.86 o
   4   0   1       11.07       12.10      3.59 o
   5   0   1       28.57       31.32      5.43 o
   6   0   1       22.09       24.87      5.86 o
   7   0   1       35.40       33.09     11.58 o
  -8   1   1       38.69       65.71     15.75 o
  -7   1   1        6.97        6.54      7.87 o
  -6   1   1      165.25      174.80     13.53 o
  -5   1   1       23.02       21.24      5.02 o
  -4   1   1      815.46      833.30     16.58 o
  -3   1   1      362.87      345.40      9.12 o
  -2   1   1        2.71       -0.47      1.81 o
  -1   1   1      783.96      838.62     14.25 o
   0   1   1        0.35       -0.84      0.84 o
   1   1   1      342.65      319.49      6.40 o
   2   1   1     1403.31     1400.41     19.03 o
   3   1   1      912.32      939.43     17.02 o
   4   1   1        0.44       -1.97      2.92 o
   5   1   1      218.14      194.15     10.30 o
   6   1   1      377.93      373.18     26.49 o
   7   1   1        1.24       11.79     14.30 o
  -8   2   1      122.49      105.41     12.64 o
  -7   2   1      639.37      614.63     24.28 o
  -6   2   1       84.00       77.72     10.12 o
  -5   2   1        2.99        5.05      4.10 o
  -4   2   1      149.00      154.33      7.23 o
  -3   2   1      692.40      722.17     12.98 o
  -2   2   1     4133.68     4414.00     53.74 o
  -1   2   1    23789.01    23922.87    256.89 o
   0   2   1     4228.91     4506.30     40.87 o
   1   2   1      604.86      608.93     10.86 o
   2   2   1      686.87      678.69     12.75 o
   3   2   1      138.19      150.36     11.75 o
   4   2   1        1.56       -3.57      3.57 o
   5   2   1      690.98      775.08     19.21 o
   6   2   1      119.03      118.97     13.13 o
   7   2   1       74.35      116.80     21.62 o
  -8   3   1       12.51       19.24      6.37 o
  -7   3   1       34.87       36.32      7.84 o
  -6   3   1        0.32       -4.35      4.35 o
  -5   3   1      121.12      106.15     15.43 o
  -4   3   1       95.31       80.98      4.95 o
  -3   3   1       30.11       21.29      4.92 o
  -2   3   1      209.34      218.76     13.75 o
  -1   3   1       41.89       36.04      5.15 o
   0   3   1      724.34      673.88     12.56 o
   1   3   1      402.69      388.86     12.19 o
   2   3   1      156.69      131.92      7.42 o
   3   3   1      276.76      252.59      9.32 o
   4   3   1      347.83      380.23     12.64 o
   5   3   1      379.26      407.41     18.94 o
   6   3   1       21.12       37.02     14.63 o
   7   3   1       11.98       31.00     14.78 o
  -8   4   1      300.38      288.04     20.62 o
  -7   4   1       29.38       33.23      7.85 o
  -6   4   1        3.81       16.72      5.88 o
  -5   4   1       30.83       37.10      7.59 o
  -4   4   1        2.16        5.07      4.50 o
  -3   4   1        9.77        5.46      4.08 o
  -2   4   1     5348.37     5969.38     74.34 o
  -1   4   1       25.05       28.43      3.79 o
   0   4   1       24.14       20.72      3.68 o
   1   4   1       24.06       17.02      3.60 o
   2   4   1       60.38       59.90      5.39 o
   3   4   1       91.68       98.69      7.09 o
   4   4   1        3.07        5.85      6.36 o
   5   4   1       93.97      113.07     12.62 o
   6   4   1        3.99       26.40     14.78 o
  -8   5   1      440.56      504.99     24.82 o
  -7   5   1        0.02       -4.52      4.52 o
  -6   5   1        5.47       -1.02      7.41 o
  -5   5   1       13.73       18.91      6.49 o
  -4   5   1       23.58       15.44      6.21 o
  -3   5   1      205.39      218.05     13.54 o
  -2   5   1     1605.74     1589.10     25.12 o
  -1   5   1      218.40      228.27      8.65 o
   0   5   1       79.11       86.79      6.33 o
   1   5   1        0.82        3.51      5.59 o
   2   5   1        6.38        8.10      4.84 o
   3   5   1        1.11       -2.03      8.28 o
   4   5   1        5.05        7.03      5.74 o
   5   5   1      162.15      148.61     24.50 o
   6   5   1        5.92        8.86     13.15 o
  -8   6   1       13.65        5.29      7.32 o
  -7   6   1        0.08        4.39      5.43 o
  -6   6   1        0.94        8.06      5.42 o
  -5   6   1        8.45        1.29      5.16 o
  -4   6   1       94.56      109.62     12.18 o
  -3   6   1       53.89       32.64      7.96 o
  -2   6   1      196.60      222.63     14.08 o
  -1   6   1        6.68        3.74      3.27 o
   0   6   1       14.13       25.92      4.69 o
   1   6   1       22.28       25.40      4.98 o
   2   6   1      129.69      109.10     11.38 o
   3   6   1      218.21      259.64     16.48 o
   4   6   1       13.36        4.80      8.52 o
   5   6   1        3.55        2.58      9.62 o
  -7   7   1       12.68       19.10      7.93 o
  -6   7   1        0.33       13.47      6.19 o
  -5   7   1       29.20       42.82      8.98 o
  -4   7   1       27.43       31.33      7.93 o
  -3   7   1       28.83       25.94      8.22 o
  -2   7   1        3.31       -0.90      5.05 o
  -1   7   1       63.66       71.38      9.55 o
   0   7   1      634.55      625.38     17.36 o
   1   7   1       62.64       71.75      9.37 o
   2   7   1      119.09      116.90     12.07 o
   3   7   1      234.71      223.01     25.81 o
   4   7   1        3.40        1.29      7.82 o
  -6   8   1       53.60       40.66      9.55 o
  -5   8   1       14.83       17.04      9.91 o
  -4   8   1       27.67       26.87      7.78 o
  -3   8   1       49.00       46.42      9.28 o
  -2   8   1      336.93      338.37     17.86 o
  -1   8   1       23.08       21.63      8.97 o
   0   8   1        1.86       -0.55      3.81 o
   1   8   1       20.15       33.42      7.84 o
   2   8   1       11.82       11.23      8.33 o
   3   8   1       58.52       94.30     17.42 o
  -6   9   1       54.95       47.74     10.79 o
  -5   9   1       16.80       14.74      7.40 o
  -4   9   1        4.96        9.25      6.16 o
  -3   9   1        4.94        6.42     10.02 o
  -2   9   1       42.37       53.54      9.66 o
  -1   9   1       83.92       89.53     11.43 o
   0   9   1       50.36       65.25     14.47 o
   1   9   1      113.81      128.47     13.85 o
   2   9   1       11.39        8.28      9.84 o
  -4  10   1       64.72       72.88     31.14 o
  -3  10   1       24.62       37.87     10.69 o
  -2  10   1        0.05        0.93      6.00 o
  -1  10   1      151.50      175.40     24.46 o
   0  10   1       17.74       40.99     13.05 o
   0 -10   2        4.26       -7.82      7.82 o
   1 -10   2       62.91       37.22     13.68 o
   2 -10   2       29.77       25.42      8.38 o
   3 -10   2       13.84       19.37      7.55 o
   4 -10   2       63.93       74.09     14.39 o
  -2  -9   2       91.66      114.53     18.63 o
  -1  -9   2        3.22       -3.64      4.25 o
   0  -9   2       54.24       55.57     13.63 o
   1  -9   2       17.82        9.94      9.43 o
   2  -9   2       68.34       71.55     10.91 o
   3  -9   2      123.61      115.57     13.69 o
   4  -9   2        9.63        6.10      6.50 o
   5  -9   2       18.76       16.05      7.48 o
  -4  -8   2       71.64       94.38     20.22 o
  -3  -8   2       40.79       39.55     11.71 o
  -2  -8   2        7.34        3.32      4.88 o
  -1  -8   2       15.60        8.49      6.42 o
   0  -8   2       34.55       39.47      7.57 o
   1  -8   2      110.16      125.51     12.51 o
   2  -8   2       35.32       46.03      9.17 o
   3  -8   2      384.23      340.57     20.20 o
   4  -8   2        4.04       -0.48      5.58 o
   5  -8   2       10.27        1.73      6.10 o
   6  -8   2        2.49        9.93      8.81 o
  -5  -7   2        5.89       -1.24      9.84 o
  -4  -7   2       44.97       54.31     14.51 o
  -3  -7   2       88.71      105.04     18.37 o
  -2  -7   2      127.95      130.51     14.65 o
  -1  -7   2       68.40       56.13      6.84 o
   0  -7   2       13.82       14.06      4.57 o
   1  -7   2        0.16       -3.71      4.44 o
   2  -7   2       26.87       28.59      7.10 o
   3  -7   2       66.39       71.13      9.90 o
   4  -7   2       30.42       24.08      7.26 o
   5  -7   2        0.94        3.28      5.44 o
   6  -7   2       19.12       15.62      6.70 o
   7  -7   2        3.92        8.02      6.20 o
  -5  -6   2       22.68       26.16     12.38 o
  -4  -6   2      122.66      150.73     21.67 o
  -3  -6   2      656.57      657.03     32.56 o
  -2  -6   2       56.09       60.14      6.59 o
  -1  -6   2        3.97       10.69      9.86 o
   0  -6   2       54.23       62.62      6.54 o
   1  -6   2        6.23        6.26      3.50 o
   2  -6   2        2.41        5.89      4.71 o
   3  -6   2       68.55       71.26      9.71 o
   4  -6   2        0.76        1.24     10.98 o
   5  -6   2      284.74      309.75     19.21 o
   6  -6   2       24.37       23.27      7.00 o
   7  -6   2       46.71       58.71     10.16 o
  -6  -5   2        0.48        1.80     12.15 o
  -5  -5   2      105.96      110.30     20.39 o
  -4  -5   2      131.72      148.00     12.62 o
  -3  -5   2      936.83      926.84     20.11 o
  -2  -5   2       79.35       80.28      6.69 o
  -1  -5   2      781.59      842.70     17.48 o
   0  -5   2       25.57       32.21      4.31 o
   1  -5   2       30.57       25.77      4.02 o
   2  -5   2       27.59       33.16      3.60 o
   3  -5   2      516.24      489.15     18.73 o
   4  -5   2      173.49      175.01     13.54 o
   5  -5   2      528.33      542.12     22.17 o
   6  -5   2        2.98       13.82      5.79 o
   7  -5   2       88.17       73.12     10.53 o
   8  -5   2       41.80       32.90      8.49 o
  -7  -4   2      139.11      217.25     30.47 o
  -6  -4   2       11.82       24.67     13.66 o
  -5  -4   2       59.09       63.66      9.94 o
  -4  -4   2       28.86       34.85      6.86 o
  -3  -4   2        2.39        4.22      3.05 o
  -2  -4   2      270.14      306.97      9.79 o
  -1  -4   2      475.08      483.17     14.20 o
   0  -4   2      587.99      621.61     13.15 o
   1  -4   2       61.87       57.65      4.60 o
   2  -4   2        0.22        0.85      1.90 o
   3  -4   2      623.81      628.98     26.38 o
   4  -4   2      273.10      274.33     14.32 o
   5  -4   2       22.22       18.58     11.65 o
   6  -4   2      181.52      168.47     27.48 o
   7  -4   2       14.85       14.79      5.86 o
   8  -4   2        0.19        8.76      6.28 o
  -7  -3   2        4.04       -1.92     10.71 o
  -6  -3   2       10.22        3.52      6.50 o
  -5  -3   2      672.45      622.76     22.44 o
  -4  -3   2      474.16      495.26     14.15 o
  -3  -3   2     1038.57     1127.82     19.83 o
  -2  -3   2     6336.08     6576.98    103.90 o
  -1  -3   2        1.00        0.11      2.46 o
   0  -3   2       37.51       36.80      4.78 o
   1  -3   2     2335.01     2444.23     31.22 o
   2  -3   2      181.65      168.40      5.53 o
   3  -3   2      268.29      256.91     11.39 o
   4  -3   2       97.60      108.29      6.45 o
   5  -3   2      213.80      210.62     14.02 o
   6  -3   2       47.74       53.72      9.01 o
   7  -3   2       15.26       22.79      6.59 o
   8  -3   2        3.70       -5.86     11.96 o
  -7  -2   2       23.36       41.64     13.95 o
  -6  -2   2       97.33      108.95     16.28 o
  -5  -2   2       26.90       30.95      5.33 o
  -4  -2   2        3.44        5.08      3.15 o
  -3  -2   2       81.55      100.92      6.01 o
  -2  -2   2      164.12      164.98      6.53 o
  -1  -2   2      187.67      167.82      5.19 o
   0  -2   2     1472.70     1602.31     18.82 o
   1  -2   2      935.67      924.03     19.37 o
   2  -2   2       33.53       39.23      3.51 o
   3  -2   2        0.00       -0.12      2.52 o
   4  -2   2       23.57       20.89      4.07 o
   5  -2   2      252.43      239.85     10.71 o
   6  -2   2      150.04      187.72     21.47 o
   7  -2   2        1.73       12.80      7.41 o
   8  -2   2       14.40       10.35      8.38 o
  -7  -1   2        3.38       -0.15      6.20 o
  -6  -1   2       15.95       23.46      5.71 o
  -5  -1   2      291.64      285.46     11.25 o
  -4  -1   2       20.72       14.30      4.51 o
  -3  -1   2        2.32        4.03      2.61 o
  -2  -1   2      881.02      785.24     16.24 o
  -1  -1   2     3177.14     3285.59     39.40 o
   0  -1   2       26.54       19.67      1.78 o
   2  -1   2      791.77      838.80     13.85 o
   3  -1   2       83.99       92.64      5.91 o
   4  -1   2      122.64      113.29      7.30 o
   5  -1   2        7.77        5.82      5.53 o
   6  -1   2      715.25      704.40     19.27 o
   7  -1   2       33.91       40.04     11.91 o
   8  -1   2        0.07       17.07      8.36 o
  -8   0   2        0.05        1.80      8.59 o
  -7   0   2      142.41      172.94     15.15 o
  -6   0   2        0.01        4.24      4.31 o
  -5   0   2        1.30       -1.55      4.54 o
  -4   0   2      105.24       97.19      6.54 o
  -3   0   2      691.93      681.25     13.38 o
  -2   0   2      607.14      632.79     10.76 o
  -1   0   2     1904.53     1668.25     18.76 o
   0   0   2     4834.51     4802.41     39.98 o
   1   0   2      203.60      207.02      5.14 o
   2   0   2     1864.65     1877.51     23.18 o
   3   0   2      363.03      415.77     10.80 o
   4   0   2       16.62       14.08      3.90 o
   5   0   2      346.33      358.42     12.87 o
   6   0   2     1079.78      999.16     23.57 o
   7   0   2        0.32        8.09      7.99 o
   8   0   2       21.42       43.79     12.13 o
  -8   1   2       16.00       16.22     10.66 o
  -7   1   2        0.19       12.69      9.07 o
  -6   1   2       37.07       43.58      8.24 o
  -5   1   2        2.81        1.39      3.46 o
  -4   1   2       36.65       41.49      4.72 o
  -3   1   2       11.06       15.68      4.11 o
  -2   1   2     1334.25     1239.22     17.84 o
  -1   1   2     1015.64     1129.76     14.00 o
   0   1   2       50.18       41.27      2.31 o
   1   1   2      180.77      166.47      5.08 o
   2   1   2     1456.13     1471.01     21.42 o
   3   1   2        9.65       19.17      3.70 o
   4   1   2      138.77      151.97     11.01 o
   5   1   2       36.30       47.81      6.25 o
   6   1   2        7.58       11.95      6.16 o
   7   1   2       15.61       29.31      8.62 o
  -8   2   2       64.72       83.90     11.75 o
  -7   2   2      171.99      198.80     15.90 o
  -6   2   2      104.46      122.57     12.22 o
  -5   2   2      107.97      109.53      7.29 o
  -4   2   2      783.87      776.67     15.41 o
  -3   2   2      289.53      281.63      7.87 o
  -2   2   2     3995.14     4526.16     42.42 o
  -1   2   2    20274.97    20050.40    430.01 o
   0   2   2     1841.07     1832.56     30.19 o
   1   2   2        5.01        9.99      2.07 o
   2   2   2      353.60      367.22      9.28 o
   3   2   2       25.95       30.80      4.05 o
   4   2   2        7.75        8.78      3.79 o
   5   2   2     1341.70     1310.65     33.72 o
   6   2   2       64.02       80.15     11.34 o
   7   2   2        6.74       20.24     10.58 o
  -8   3   2        0.30       -2.62     13.72 o
  -7   3   2      122.53      144.83     14.64 o
  -6   3   2       66.26       59.99      9.49 o
  -5   3   2      288.33      314.89     16.54 o
  -4   3   2       81.64       76.22      4.77 o
  -3   3   2      401.71      395.55      8.46 o
  -2   3   2        7.33        8.14      2.28 o
  -1   3   2     4840.49     5119.44     48.28 o
   0   3   2      556.83      557.89     16.21 o
   1   3   2      375.29      344.61     17.48 o
   2   3   2      350.98      338.97      9.50 o
   3   3   2        7.41       13.78      3.48 o
   4   3   2        0.76       -0.20      6.93 o
   5   3   2      167.93      179.91     14.67 o
   6   3   2        0.22        4.26      8.41 o
   7   3   2       10.86       31.95     15.00 o
  -8   4   2        2.33        3.37      5.28 o
  -7   4   2       87.62       69.56     11.04 o
  -6   4   2        0.53       -2.65      7.83 o
  -5   4   2        0.94       -0.55      4.44 o
  -4   4   2      214.21      221.42     13.52 o
  -3   4   2      180.41      209.86     23.09 o
  -2   4   2     2039.47     2196.44     32.82 o
  -1   4   2      510.51      439.28     11.11 o
   0   4   2      527.16      523.95     12.35 o
   1   4   2      175.63      184.19      7.68 o
   2   4   2       74.58       81.43      6.01 o
   3   4   2      169.21      159.92     12.28 o
   4   4   2      267.95      261.10     18.96 o
   5   4   2       39.27       43.63      9.27 o
   6   4   2       44.46       78.64     19.92 o
  -8   5   2        6.16        4.77      9.28 o
  -7   5   2       14.37        4.98     11.44 o
  -6   5   2        1.82        6.80      5.45 o
  -5   5   2        3.73       -1.01      5.78 o
  -4   5   2       33.60       35.84      8.72 o
  -3   5   2      607.95      678.82     21.97 o
  -2   5   2      202.93      205.54      8.36 o
  -1   5   2      258.98      243.78      9.13 o
   0   5   2       89.33       89.13      7.38 o
   1   5   2      137.21      128.32      7.74 o
   2   5   2       34.87       51.23      8.31 o
   3   5   2        0.50       -5.98      5.98 o
   4   5   2       33.49       28.06      7.67 o
   5   5   2        0.31        3.92     11.38 o
   6   5   2        5.87       28.54     16.58 o
  -8   6   2       54.38       57.03     10.51 o
  -7   6   2        0.45        1.84      6.43 o
  -6   6   2        0.22        9.67      5.77 o
  -5   6   2       28.14       27.54      7.44 o
  -4   6   2       54.20       61.50      9.74 o
  -3   6   2      116.78      111.74     11.68 o
  -2   6   2      766.33      803.77     26.58 o
  -1   6   2       66.29       73.25      6.74 o
   0   6   2      386.78      406.09     13.00 o
   1   6   2        1.50        3.21      4.01 o
   2   6   2       62.76       59.95     11.75 o
   3   6   2        3.99        7.19      5.69 o
   4   6   2      117.18      119.02     19.70 o
   5   6   2       29.35       18.78     14.00 o
  -7   7   2        0.06       -4.92      8.42 o
  -6   7   2        0.14       -4.86      4.86 o
  -5   7   2       43.13       54.88     11.93 o
  -4   7   2        0.00        3.34      8.00 o
  -3   7   2      175.65      185.74     14.99 o
  -2   7   2       11.87       -1.95      5.24 o
  -1   7   2      127.08      133.15      9.01 o
   0   7   2        9.99       10.44      4.88 o
   1   7   2       43.41       32.11      7.85 o
   2   7   2      106.68      127.81     12.94 o
   3   7   2      279.29      309.77     19.29 o
   4   7   2       44.93       71.55     17.10 o
  -6   8   2        0.32       -3.90      6.95 o
  -5   8   2        0.86        0.32      9.63 o
  -4   8   2       36.81       32.73     14.95 o
  -3   8   2      289.57      270.69     18.47 o
  -2   8   2        1.29        4.50      5.34 o
  -1   8   2       17.89       25.10      7.11 o
   0   8   2        1.42       -1.62      4.45 o
   1   8   2       72.00       77.42     10.74 o
   2   8   2      168.47      160.81     38.76 o
   3   8   2        2.42        6.21      9.71 o
  -6   9   2        7.36       -1.46      6.66 o
  -5   9   2        4.03       14.86      7.40 o
  -4   9   2       18.03       16.61     11.81 o
  -3   9   2       23.58       15.01      9.69 o
  -2   9   2       46.11       41.65      8.93 o
  -1   9   2        9.52        5.36      8.38 o
   0   9   2       26.11       16.85     11.11 o
   1   9   2        8.13       11.45     10.80 o
   2   9   2      114.16      116.48     19.97 o
  -4  10   2       21.91       22.37     12.92 o
  -3  10   2       67.10       60.06     10.81 o
  -2  10   2       11.58        0.65     22.58 o
  -1  10   2       12.30        7.72      9.71 o
   0  10   2        1.98       21.52     11.59 o
   0 -10   3       49.47       58.23     15.58 o
   1 -10   3       22.67       44.33     14.15 o
   2 -10   3       19.15       18.10      7.60 o
   3 -10   3       89.89       91.56     12.91 o
   4 -10   3       38.10       59.44     11.11 o
  -2  -9   3       19.59       39.41     12.40 o
  -1  -9   3      106.41      110.57     17.51 o
   0  -9   3        0.49        4.67      8.94 o
   1  -9   3       39.26       47.84      9.34 o
   2  -9   3       10.30       20.10     13.24 o
   3  -9   3        0.18       -5.23      6.29 o
   4  -9   3       16.43       26.43      8.27 o
   5  -9   3       15.30       10.50      7.71 o
  -4  -8   3        8.81       15.78     10.89 o
  -3  -8   3        2.00        1.92      7.16 o
  -2  -8   3       12.53        7.91      5.06 o
  -1  -8   3        0.52       -3.86      3.86 o
   0  -8   3        0.91        4.57      5.30 o
   1  -8   3       25.79       25.23      7.14 o
   2  -8   3        1.30        3.34      5.35 o
   3  -8   3       24.94       29.46     10.21 o
   4  -8   3        0.95        2.28      5.60 o
   5  -8   3        2.49       11.52      5.71 o
   6  -8   3       34.68       46.60      9.67 o
  -5  -7   3       24.88       31.18     13.30 o
  -4  -7   3       62.03       90.14     17.78 o
  -3  -7   3       40.78       31.58      7.19 o
  -2  -7   3        0.56        3.36      4.06 o
  -1  -7   3       41.88       55.08      6.60 o
   0  -7   3        2.32        5.05      3.90 o
   1  -7   3      135.35      130.88     11.88 o
   2  -7   3      506.77      468.98     20.01 o
   3  -7   3        2.88        4.93      7.28 o
   4  -7   3       49.19       56.44      9.32 o
   5  -7   3       14.17        6.04      5.88 o
   6  -7   3      199.13      191.43     17.80 o
   7  -7   3        4.54       11.30     14.67 o
  -5  -6   3        8.93       18.65     10.28 o
  -4  -6   3       50.94       55.79      9.14 o
  -3  -6   3       25.75       20.41      5.85 o
  -2  -6   3      208.34      204.07     13.80 o
  -1  -6   3        5.36       15.76      5.73 o
   0  -6   3      251.19      245.28     10.15 o
   1  -6   3        6.50       10.18      3.28 o
   2  -6   3      137.37      151.18     12.08 o
   3  -6   3       47.75       41.67      7.91 o
   4  -6   3      108.07      124.92     12.85 o
   5  -6   3      115.27      123.75     21.71 o
   6  -6   3        0.02        0.08      4.58 o
   7  -6   3      132.32      153.43     16.12 o
  -6  -5   3        1.33       -0.51     11.64 o
  -5  -5   3        7.20        4.51      6.25 o
  -4  -5   3       91.10       93.38     10.79 o
  -3  -5   3       22.25       30.48      6.46 o
  -2  -5   3       22.78       38.53      5.01 o
  -1  -5   3      390.71      411.09     14.32 o
   0  -5   3        0.61        4.03      2.80 o
   1  -5   3        1.90        1.44      2.40 o
   2  -5   3        0.73       -0.71      2.04 o
   3  -5   3       88.20       88.62      9.67 o
   4  -5   3      156.26      165.64     13.24 o
   5  -5   3       50.10       43.05      8.40 o
   6  -5   3       64.55       60.70      9.83 o
   7  -5   3       89.96       98.14     12.82 o
  -7  -4   3       30.51       41.36     16.97 o
  -6  -4   3       22.00       11.56     12.45 o
  -5  -4   3      438.51      413.51     19.58 o
  -4  -4   3      178.24      202.25     14.14 o
  -3  -4   3      178.16      168.68      8.22 o
  -2  -4   3        2.88        4.70      2.38 o
  -1  -4   3      625.79      609.13     13.20 o
   0  -4   3        9.95        7.54      2.74 o
   1  -4   3      701.86      681.13     13.64 o
   2  -4   3        0.12        2.56      1.90 o
   3  -4   3      566.00      572.93     12.19 o
   4  -4   3      251.13      264.69     14.62 o
   5  -4   3        3.42       -3.94      3.94 o
   6  -4   3       29.87       24.47      6.38 o
   7  -4   3       36.47       38.16      8.32 o
   8  -4   3       66.41       87.42     12.19 o
  -7  -3   3       45.90       44.71     16.75 o
  -6  -3   3       16.90       11.39      9.92 o
  -5  -3   3      111.06      115.69     12.20 o
  -4  -3   3     1218.71     1255.59     22.94 o
  -3  -3   3       96.55      116.55     10.49 o
  -2  -3   3      924.87      946.60     16.16 o
  -1  -3   3       32.30       45.27      3.86 o
   0  -3   3       46.93       43.47      3.84 o
   1  -3   3        6.17       10.35      2.59 o
   2  -3   3      322.66      341.31     16.17 o
   3  -3   3      355.77      309.99     14.29 o
   4  -3   3      189.07      179.63      8.30 o
   5  -3   3       85.14       60.20      8.81 o
   6  -3   3        5.50        8.62      4.98 o
   7  -3   3       33.00       27.49      6.87 o
   8  -3   3       50.17       31.37     11.28 o
  -8  -2   3       63.80       86.43     19.72 o
  -7  -2   3       14.78        3.71     14.07 o
  -6  -2   3        0.04       -5.92      5.92 o
  -5  -2   3       82.19       77.58     10.41 o
  -4  -2   3      222.28      231.61      9.22 o
  -3  -2   3      195.07      204.94      7.41 o
  -2  -2   3       44.44       48.11      3.63 o
  -1  -2   3      246.72      230.08      5.86 o
   0  -2   3     3848.94     3962.80     50.14 o
   1  -2   3     1568.72     1576.90     19.86 o
   2  -2   3       13.22       12.93      2.86 o
   3  -2   3     1384.60     1527.98     22.95 o
   4  -2   3       61.76       66.06      6.18 o
   5  -2   3       33.79       30.57      5.50 o
   6  -2   3      211.37      196.70     14.81 o
   7  -2   3       10.75       31.03     10.76 o
   8  -2   3       14.05        4.72      7.06 o
  -8  -1   3        5.28        0.65      9.79 o
  -7  -1   3       13.68       15.71      7.50 o
  -6  -1   3      363.72      353.19     17.89 o
  -5  -1   3      155.68      141.57      8.77 o
  -4  -1   3      857.78      965.29     18.45 o
  -3  -1   3     2364.63     2810.51     32.38 o
  -2  -1   3        8.34        7.77      2.13 o
  -1  -1   3       28.71       27.22      8.18 o
   0  -1   3       68.37       50.91      5.30 o
   1  -1   3       96.41       91.17      7.32 o
   2  -1   3      136.30      137.46      6.92 o
   3  -1   3     1276.69     1350.40     21.40 o
   4  -1   3       34.63       31.44      4.88 o
   5  -1   3       67.64       80.34      7.67 o
   6  -1   3       62.50       49.79      7.02 o
   7  -1   3       37.80       32.27     12.11 o
  -8   0   3        0.60        3.22      9.79 o
  -7   0   3        0.42       -5.85      5.85 o
  -6   0   3       56.74       76.28      7.54 o
  -5   0   3      140.54      133.24      8.27 o
  -4   0   3       13.40       20.27      3.63 o
  -3   0   3      516.73      483.26     10.86 o
  -2   0   3       43.82       52.84      3.46 o
  -1   0   3     3192.25     3041.93     28.90 o
   0   0   3      146.55      130.35      5.13 o
   1   0   3     7612.34     7859.96    103.67 o
   2   0   3      649.49      586.35     11.72 o
   3   0   3     1194.99     1308.92     21.07 o
   4   0   3       11.07       14.92      5.06 o
   5   0   3       72.09       84.41      7.87 o
   6   0   3      409.87      418.67     19.29 o
   7   0   3        4.66       -6.92      6.92 o
  -8   1   3        0.29       -6.26      8.48 o
  -7   1   3      256.34      248.86     16.77 o
  -6   1   3        0.00        5.73      5.11 o
  -5   1   3       75.60       72.65      7.60 o
  -4   1   3     1546.15     1548.32     23.72 o
  -3   1   3      227.33      224.61      7.43 o
  -2   1   3       31.08       20.04      2.93 o
  -1   1   3     1464.89     1400.98     17.00 o
   0   1   3     1201.68     1195.20     14.69 o
   1   1   3      717.37      662.74     15.52 o
   2   1   3       51.00       36.45      3.60 o
   3   1   3     1590.49     1667.00     24.52 o
   4   1   3        5.54        1.96      3.44 o
   5   1   3      533.33      521.44     20.93 o
   6   1   3       19.11       24.21      7.46 o
   7   1   3       13.71       11.81     15.75 o
  -8   2   3       10.50       16.10     10.98 o
  -7   2   3       99.26       90.57     11.67 o
  -6   2   3      204.04      208.47     14.44 o
  -5   2   3       27.74       33.32      4.98 o
  -4   2   3      642.30      670.05     14.96 o
  -3   2   3       46.03       51.08      4.19 o
  -2   2   3       70.76       82.39      4.58 o
  -1   2   3     7824.74     8022.70    129.34 o
   0   2   3        0.18       -1.70      1.70 o
   1   2   3      507.39      511.35      9.54 o
   2   2   3      378.04      384.38      9.29 o
   3   2   3      253.97      237.92      8.67 o
   4   2   3        7.46       14.47      6.28 o
   5   2   3      639.02      602.91     23.30 o
   6   2   3       20.24       19.54      7.50 o
   7   2   3        8.90       17.72     10.34 o
  -8   3   3        0.46        0.02      5.79 o
  -7   3   3      102.64      103.74     12.31 o
  -6   3   3        7.30        2.66     10.10 o
  -5   3   3      371.05      397.84     17.43 o
  -4   3   3        2.48        1.60      2.37 o
  -3   3   3      197.29      198.01     13.09 o
  -2   3   3      313.03      302.03     12.15 o
  -1   3   3        0.00        4.50      2.44 o
   0   3   3      525.71      483.01     10.78 o
   1   3   3      252.92      234.50     15.83 o
   2   3   3      901.72      860.38     15.75 o
   3   3   3        0.81        2.64      4.92 o
   4   3   3      953.42     1006.67     60.79 o
   5   3   3      223.71      212.47     16.09 o
   6   3   3       17.65        0.91     11.53 o
   7   3   3       12.23       34.92     14.88 o
  -8   4   3      161.15      138.58     15.05 o
  -7   4   3      119.15      114.59     13.16 o
  -6   4   3       23.28       29.99      7.46 o
  -5   4   3       50.00       39.15     15.82 o
  -4   4   3        3.16       -1.16      4.02 o
  -3   4   3     1403.30     1378.09     20.74 o
  -2   4   3     7180.61     8121.99    116.90 o
  -1   4   3      319.67      282.20      9.20 o
   0   4   3       58.17       62.76      5.14 o
   1   4   3        0.06       -1.08      3.54 o
   2   4   3      182.91      169.36     20.29 o
   3   4   3       16.66        9.00      7.14 o
   4   4   3     1116.57     1103.74     36.99 o
   5   4   3      188.71      182.42     16.15 o
   6   4   3       35.09       27.23     14.20 o
  -8   5   3       87.18       90.22     13.35 o
  -7   5   3       38.51       48.16      9.06 o
  -6   5   3      362.52      373.43     19.22 o
  -5   5   3      164.51      177.21     14.65 o
  -4   5   3      264.40      253.88     15.54 o
  -3   5   3      162.15      166.33     23.66 o
  -2   5   3      437.38      418.14     13.88 o
  -1   5   3        8.07        4.42      3.17 o
   0   5   3       28.39       25.09      4.51 o
   1   5   3      636.12      580.99     14.58 o
   2   5   3        3.74        5.24      5.34 o
   3   5   3       10.13        9.73      6.67 o
   4   5   3       37.15       37.24      8.39 o
   5   5   3       14.37       24.36      8.52 o
  -8   6   3        0.95        8.42      6.10 o
  -7   6   3        5.73        1.83      5.20 o
  -6   6   3        0.03        9.61      5.62 o
  -5   6   3       18.10       17.26      6.60 o
  -4   6   3       31.74       37.90      8.30 o
  -3   6   3      127.13      110.77     11.97 o
  -2   6   3       10.47       11.95      5.88 o
  -1   6   3      203.15      204.15      9.83 o
   0   6   3       19.26       17.25      4.54 o
   1   6   3       36.59       42.87      8.13 o
   2   6   3       20.58       31.13      8.00 o
   3   6   3       64.33       53.11      9.57 o
   4   6   3        1.57        0.43      5.44 o
   5   6   3      105.29      129.76     22.34 o
  -7   7   3        7.34        1.70      5.83 o
  -6   7   3        1.07       -5.26      5.26 o
  -5   7   3        0.16       -1.14      5.29 o
  -4   7   3      235.05      225.53     16.78 o
  -3   7   3      711.35      688.38     25.11 o
  -2   7   3       13.73        9.35      5.88 o
  -1   7   3       37.68       38.59      5.73 o
   0   7   3       52.47       50.87      6.63 o
   1   7   3       48.84       31.57     16.83 o
   2   7   3       67.46       71.01     34.92 o
   3   7   3       21.75       25.47     10.18 o
   4   7   3       25.22       30.68     12.64 o
  -6   8   3       38.40       34.10      9.18 o
  -5   8   3       52.95       36.62     14.79 o
  -4   8   3       17.51       18.52      7.53 o
  -3   8   3       89.59       63.82     10.50 o
  -2   8   3        0.68       -0.64      5.10 o
  -1   8   3       69.00       64.92      9.97 o
   0   8   3       46.67       52.50      8.48 o
   1   8   3      134.00      129.01     13.33 o
   2   8   3       56.45       55.31      9.93 o
   3   8   3       42.08       51.42     14.76 o
  -5   9   3        1.69        4.19      9.74 o
  -4   9   3       82.37       83.05     12.36 o
  -3   9   3        5.84        2.98      5.77 o
  -2   9   3       48.10       49.81     13.02 o
  -1   9   3       90.05       81.00     16.80 o
   0   9   3       69.00       84.34     17.47 o
   1   9   3       76.42       85.16     14.39 o
  -4  10   3       10.57       15.80      8.28 o
  -3  10   3        5.07       -1.52     11.54 o
  -2  10   3       16.25        7.41      8.91 o
  -1  10   3       10.37        9.48     10.43 o
   0 -10   4        6.15        2.65     10.30 o
   1 -10   4       12.30       12.43     11.45 o
   2 -10   4       43.12       62.18     16.17 o
   3 -10   4       62.16       67.69     11.81 o
  -2  -9   4       27.26       29.53      7.34 o
  -1  -9   4        0.13       -5.52      5.52 o
   0  -9   4       25.17       18.44     10.26 o
   1  -9   4       29.86       14.35      9.84 o
   2  -9   4       69.54       70.66     10.91 o
   3  -9   4        0.34       10.95      6.06 o
   4  -9   4        4.53       19.48      6.99 o
   5  -9   4        5.87        9.80      6.15 o
  -4  -8   4       30.96       44.35     13.93 o
  -3  -8   4        1.41       15.77      5.89 o
  -2  -8   4       60.67       52.24      8.48 o
  -1  -8   4       57.53       51.50      8.64 o
   0  -8   4       39.90       48.10     13.35 o
   1  -8   4        8.92       16.01      6.20 o
   2  -8   4       96.31       97.07     12.14 o
   3  -8   4       14.99       12.05     10.60 o
   4  -8   4       38.76       36.01      8.27 o
   5  -8   4       79.63       96.23     12.74 o
   6  -8   4       13.46       13.86      8.09 o
  -5  -7   4        0.20        9.04     10.69 o
  -4  -7   4        0.70        6.49      5.24 o
  -3  -7   4       68.53       61.53      9.22 o
  -2  -7   4       23.61       12.39     14.95 o
  -1  -7   4        0.33       -1.48      4.80 o
   0  -7   4       92.94       92.73      7.99 o
   1  -7   4        0.35       12.17      5.75 o
   2  -7   4       96.03      112.59     11.96 o
   3  -7   4       10.50       10.19      8.49 o
   4  -7   4        4.45        0.97      8.38 o
   5  -7   4       14.36       25.89      7.76 o
   6  -7   4        7.75       19.35      7.03 o
   7  -7   4        4.13        8.30      6.38 o
  -5  -6   4        0.77        4.19      8.86 o
  -4  -6   4       53.87       41.68     10.43 o
  -3  -6   4        1.81       -8.65     10.64 o
  -2  -6   4       75.44       73.18      9.52 o
  -1  -6   4       64.02       69.02      7.02 o
   0  -6   4      260.40      285.71     10.91 o
   1  -6   4      128.63      149.06     16.55 o
   2  -6   4      113.70      120.66     11.29 o
   3  -6   4        6.96        9.53      5.61 o
   4  -6   4       25.78       29.67     10.50 o
   5  -6   4        9.57        9.83      7.05 o
   6  -6   4       91.96      100.66     12.73 o
   7  -6   4        1.33       -6.07     11.80 o
  -6  -5   4        0.33       -9.62      9.62 o
  -5  -5   4      342.91      318.65     18.59 o
  -4  -5   4       30.60       16.84      6.43 o
  -3  -5   4       93.96      113.51     11.20 o
  -2  -5   4       31.47       33.61      5.06 o
  -1  -5   4      832.60      837.42     17.35 o
   0  -5   4        8.71       12.08      5.11 o
   1  -5   4     1588.88     1610.78     25.07 o
   2  -5   4      206.18      211.97     10.08 o
   3  -5   4      451.16      438.94     17.86 o
   4  -5   4      112.05      122.39     14.35 o
   5  -5   4       65.03       63.25     14.63 o
   6  -5   4      101.47       97.65     12.24 o
   7  -5   4       76.52       76.43     11.19 o
  -7  -4   4       17.80       10.91     12.25 o
  -6  -4   4        0.64       -4.70      9.10 o
  -5  -4   4       26.79       19.64      7.13 o
  -4  -4   4        3.00       -1.32      4.31 o
  -3  -4   4      459.11      443.25     17.06 o
  -2  -4   4       74.57       81.89      6.15 o
  -1  -4   4        0.10        3.53      2.31 o
   0  -4   4      376.31      399.74     10.63 o
   1  -4   4      140.24      164.73      7.04 o
   2  -4   4      421.71      401.65     21.16 o
   3  -4   4       35.05       46.39      7.89 o
   4  -4   4      182.52      173.87     12.83 o
   5  -4   4        0.96        3.53      4.31 o
   6  -4   4      126.89      129.39     13.19 o
   7  -4   4        1.08       16.26      5.96 o
  -7  -3   4       46.17       46.71     10.74 o
  -6  -3   4        1.62       -2.02      6.93 o
  -5  -3   4      131.69      123.60     12.53 o
  -4  -3   4       20.40       25.81      6.19 o
  -3  -3   4        4.43       12.69      3.09 o
  -2  -3   4       25.17       37.05      3.53 o
  -1  -3   4      519.69      529.32     10.80 o
   0  -3   4      413.22      402.57      9.60 o
   1  -3   4        0.54        4.99      2.29 o
   2  -3   4      268.88      254.51      7.95 o
   3  -3   4      542.57      564.13     13.20 o
   4  -3   4      602.54      641.22     17.66 o
   5  -3   4      335.37      325.13     16.23 o
   6  -3   4      137.44      165.92     24.95 o
   7  -3   4       17.67       23.62      6.46 o
   8  -3   4       22.96       31.35     12.35 o
  -8  -2   4       37.85       53.32     15.51 o
  -7  -2   4        0.28       -4.94      6.45 o
  -6  -2   4      988.55      943.45     29.78 o
  -5  -2   4      355.56      292.90     19.49 o
  -4  -2   4       14.55       24.29      4.19 o
  -3  -2   4      272.51      260.34      7.91 o
  -2  -2   4      516.04      493.47     14.65 o
  -1  -2   4     2721.83     2586.24     27.43 o
   0  -2   4      139.75      151.38      5.27 o
   1  -2   4      143.36      139.47      5.53 o
   2  -2   4      905.08      822.91     14.88 o
   3  -2   4       33.43       37.32      4.50 o
   4  -2   4      127.06      146.51      8.46 o
   5  -2   4       68.03       74.69      7.40 o
   6  -2   4        2.26        0.04      8.93 o
   7  -2   4       61.21       40.52     12.51 o
   8  -2   4        0.94       -3.72      7.04 o
  -8  -1   4        0.53       -4.39      8.84 o
  -7  -1   4       63.74       80.02     11.58 o
  -6  -1   4       23.24       28.78      8.04 o
  -5  -1   4      780.24      784.60     17.92 o
  -4  -1   4      300.01      254.13     12.76 o
  -3  -1   4      710.37      772.59     19.81 o
  -2  -1   4     3036.04     2900.77     53.74 o
  -1  -1   4      101.89      103.07      5.88 o
   0  -1   4      351.80      291.75      6.71 o
   1  -1   4      859.26      849.15     13.30 o
   2  -1   4       60.60       59.20      4.53 o
   3  -1   4      513.50      514.83     12.74 o
   4  -1   4       87.76      103.09      7.58 o
   5  -1   4       14.84       15.72      4.61 o
   6  -1   4       49.27       77.45     10.96 o
   7  -1   4       56.74       60.74     13.73 o
  -8   0   4       37.43       71.36     16.83 o
  -7   0   4        0.05        2.54      9.76 o
  -6   0   4       53.61       54.42      9.37 o
  -5   0   4      152.52      135.21      8.47 o
  -4   0   4     1069.17     1171.99     23.19 o
  -3   0   4       15.29       14.97      3.07 o
  -2   0   4      110.46      102.00      4.61 o
  -1   0   4      378.87      347.55      8.45 o
   0   0   4     2214.28     2127.14     22.75 o
   1   0   4      314.22      300.49      6.95 o
   2   0   4      764.73      705.97     13.16 o
   3   0   4       23.87       35.22      4.44 o
   4   0   4        0.00        0.85      3.89 o
   5   0   4       27.94       27.24      7.49 o
   6   0   4      271.71      257.27     17.38 o
   7   0   4       43.32       47.90     13.63 o
  -8   1   4        0.73       -6.84      8.38 o
  -7   1   4       49.48       60.30     14.90 o
  -6   1   4       22.40       35.91      5.57 o
  -5   1   4      481.68      503.86     14.08 o
  -4   1   4      696.37      721.99     15.33 o
  -3   1   4      616.35      599.88     12.38 o
  -2   1   4       34.68       32.99      3.47 o
  -1   1   4       41.27       38.99      3.17 o
   0   1   4     2711.38     2715.79     27.82 o
   1   1   4        6.20        8.41      3.67 o
   2   1   4       87.53       99.12     12.01 o
   3   1   4      264.63      265.27     11.15 o
   4   1   4       10.68       27.10      7.25 o
   5   1   4      717.48      685.61     27.29 o
   6   1   4       60.96       70.22     10.61 o
   7   1   4        7.31        8.67     17.43 o
  -8   2   4       33.58       14.90     11.43 o
  -7   2   4       44.57       57.19      9.16 o
  -6   2   4      157.58      157.34     13.12 o
  -5   2   4       34.90       45.66      5.46 o
  -4   2   4       28.90       31.08      4.11 o
  -3   2   4      129.31      126.49      8.26 o
  -2   2   4      153.49      173.28      6.51 o
  -1   2   4     2896.65     3099.33     32.93 o
   0   2   4      162.27      159.45      5.68 o
   1   2   4      612.51      641.27     17.48 o
   2   2   4      149.69      153.31      5.77 o
   3   2   4       69.26       83.47      9.45 o
   4   2   4      254.44      250.11     15.68 o
   5   2   4      327.22      333.33     18.64 o
   6   2   4        0.91        2.61      5.90 o
   7   2   4       14.04       12.02     16.61 o
  -8   3   4       89.96      106.09     12.89 o
  -7   3   4       26.99       32.93     12.57 o
  -6   3   4       81.15       74.57     10.10 o
  -5   3   4        1.92        2.26      4.53 o
  -4   3   4      168.45      166.02      7.44 o
  -3   3   4      196.70      202.93      7.43 o
  -2   3   4     1897.95     1861.24     24.97 o
  -1   3   4     1679.07     1753.93     29.83 o
   0   3   4      515.73      537.54     11.48 o
   1   3   4       33.33       46.06      3.95 o
   2   3   4      619.81      667.56     49.39 o
   3   3   4      198.66      182.90     13.08 o
   4   3   4       48.23       53.08      9.78 o
   5   3   4       11.33       -0.94      5.56 o
   6   3   4       25.73       43.40      9.64 o
  -8   4   4        4.43       22.16      6.94 o
  -7   4   4        3.79        6.30      5.59 o
  -6   4   4        1.36        2.14     12.04 o
  -5   4   4      240.42      257.80     16.02 o
  -4   4   4        6.66        5.90      5.60 o
  -3   4   4        4.49        5.68      2.28 o
  -2   4   4      324.65      364.26     10.47 o
  -1   4   4      479.63      429.33     11.54 o
   0   4   4      301.74      268.91      8.96 o
   1   4   4      213.19      205.20      7.94 o
   2   4   4       11.99       21.80      8.86 o
   3   4   4       20.44       20.22      6.90 o
   4   4   4        4.04        7.79      7.23 o
   5   4   4       11.60        8.09      6.68 o
   6   4   4        3.38        8.68     22.07 o
  -8   5   4        7.15       10.84      6.35 o
  -7   5   4        3.66       16.15      6.45 o
  -6   5   4      103.18       92.42     12.29 o
  -5   5   4      327.86      332.95     17.79 o
  -4   5   4       28.15       26.67     13.28 o
  -3   5   4       91.85      100.28     14.35 o
  -2   5   4      172.39      171.77      8.38 o
  -1   5   4      293.44      287.45     10.32 o
   0   5   4       36.02       45.08      5.42 o
   1   5   4        1.83        8.70      5.71 o
   2   5   4       31.52       43.89     10.35 o
   3   5   4      763.23      699.13     25.44 o
   4   5   4      192.06      212.99     16.95 o
   5   5   4        0.02        4.26      6.89 o
  -8   6   4        1.94       -8.78     15.56 o
  -7   6   4       61.44       48.12     10.26 o
  -6   6   4       63.82       60.15     16.20 o
  -5   6   4       79.28       85.97     11.74 o
  -4   6   4      211.64      210.85     26.13 o
  -3   6   4     1842.74     1790.52     41.84 o
  -2   6   4        2.54       -0.51      4.82 o
  -1   6   4        5.87       12.00      4.08 o
   0   6   4      116.07      125.36      8.46 o
   1   6   4      120.23      135.23     12.41 o
   2   6   4        2.49        1.20      5.86 o
   3   6   4      746.59      775.04     87.40 o
   4   6   4      119.15      117.34     13.47 o
   5   6   4       68.49       78.61     18.32 o
  -7   7   4        0.06       -6.00      6.00 o
  -6   7   4       14.60       16.91     10.22 o
  -5   7   4       21.59       36.49      8.35 o
  -4   7   4      165.58      154.73     17.36 o
  -3   7   4      121.56      124.58     13.04 o
  -2   7   4        8.77        4.73      5.69 o
  -1   7   4       39.47       51.60      8.48 o
   0   7   4        1.00        8.89      5.53 o
   1   7   4       16.08       19.14      6.70 o
   2   7   4       96.06      113.45     12.74 o
   3   7   4       14.61        7.64      6.50 o
   4   7   4        0.22        2.10      9.76 o
  -6   8   4       20.53       17.21      8.22 o
  -5   8   4       20.94       29.26     13.89 o
  -4   8   4      409.23      377.81     24.75 o
  -3   8   4      126.17      141.56     14.26 o
  -2   8   4        0.04       -4.16      4.78 o
  -1   8   4      158.50      187.94     23.09 o
   0   8   4        9.59       23.43      6.39 o
   1   8   4        9.34       21.60     12.30 o
   2   8   4      192.84      186.93     16.79 o
   3   8   4       83.36       80.49     18.63 o
  -5   9   4        0.07        7.79     10.66 o
  -4   9   4      134.32      127.06     15.05 o
  -3   9   4       27.74       34.53      8.97 o
  -2   9   4        4.56        9.09      9.21 o
  -1   9   4       82.40      100.83     18.63 o
   0   9   4        7.62       35.80     13.59 o
   1   9   4        1.77       -0.70      6.00 o
  -3  10   4        1.38        1.53      9.38 o
  -2  10   4        5.73       16.32     12.43 o
  -1  10   4       27.10       52.48     15.95 o
   0 -10   5      109.09      115.51     21.31 o
   1 -10   5        9.59        7.57     10.59 o
   2 -10   5        2.34        4.22     10.28 o
   3 -10   5        1.10        4.61      9.51 o
  -2  -9   5       53.86       69.80     14.46 o
  -1  -9   5      178.95      140.01     20.65 o
   0  -9   5      227.35      242.35     26.69 o
   1  -9   5        3.34        2.63      8.18 o
   2  -9   5       53.07       50.02      9.72 o
   3  -9   5       10.22        2.54      5.95 o
   4  -9   5       15.07       11.22      8.63 o
   5  -9   5        6.36       -3.32      5.61 o
  -4  -8   5       25.51       34.42     12.30 o
  -3  -8   5       12.29       20.49      6.18 o
  -2  -8   5       51.03       64.33      9.58 o
  -1  -8   5       22.87       24.73      6.64 o
   0  -8   5        2.11        6.74      7.74 o
   1  -8   5        1.81        0.10      7.48 o
   2  -8   5      149.65      149.76     14.26 o
   3  -8   5        6.38        7.19      8.56 o
   4  -8   5       49.18       63.74     15.15 o
   5  -8   5       13.20       14.81      8.79 o
   6  -8   5       34.82       19.73     18.79 o
  -5  -7   5       15.87       33.00     11.81 o
  -4  -7   5        0.81        7.18      5.79 o
  -3  -7   5        4.82       23.91      6.10 o
  -2  -7   5       15.77       14.45      5.46 o
  -1  -7   5        4.54        0.61      4.87 o
   0  -7   5       15.57       19.09      4.78 o
   1  -7   5       19.00       16.77      6.08 o
   2  -7   5       75.51       67.19      9.78 o
   3  -7   5        9.88        1.65      4.82 o
   4  -7   5       98.10       93.96     11.70 o
   5  -7   5       30.34       29.54      7.63 o
   6  -7   5       12.06       12.37     12.72 o
  -6  -6   5        5.65        3.32     12.47 o
  -5  -6   5        4.72        7.28      5.67 o
  -4  -6   5        8.34       17.14      6.09 o
  -3  -6   5        3.41       10.86      4.88 o
  -2  -6   5        2.63        1.73      8.34 o
  -1  -6   5        0.01       -1.81      5.35 o
   0  -6   5       82.86       96.93      7.58 o
   1  -6   5       83.35       93.44      7.16 o
   2  -6   5      621.95      622.36     21.64 o
   3  -6   5        2.91        2.89      7.49 o
   4  -6   5       42.45       37.80      7.95 o
   5  -6   5       13.88       18.73      6.31 o
   6  -6   5        3.92        6.71      5.61 o
   7  -6   5       63.22       67.04     26.08 o
  -6  -5   5        7.92        4.51      6.41 o
  -5  -5   5       54.22       55.54     14.92 o
  -4  -5   5      325.27      320.21     16.93 o
  -3  -5   5       21.37       18.15      5.71 o
  -2  -5   5      249.33      261.25     14.16 o
  -1  -5   5       25.85       35.71      4.53 o
   0  -5   5      299.12      297.40     10.12 o
   1  -5   5      292.44      273.94      9.56 o
   2  -5   5       15.03       13.45      4.82 o
   3  -5   5      258.89      256.01     14.28 o
   4  -5   5        2.27       -4.41      8.89 o
   5  -5   5        5.08       15.28      6.25 o
   6  -5   5       41.37       40.58      8.44 o
   7  -5   5       83.38       83.18     13.50 o
  -7  -4   5       38.57       39.36     15.85 o
  -6  -4   5        0.71       -0.92      7.57 o
  -5  -4   5      284.79      238.94     17.13 o
  -4  -4   5      519.65      471.56     19.36 o
  -3  -4   5        2.98        8.77      4.38 o
  -2  -4   5        9.85       15.72      3.78 o
  -1  -4   5      118.11      123.55      8.05 o
   0  -4   5       14.12       18.37      3.51 o
   1  -4   5      398.05      411.02     11.02 o
   2  -4   5      661.04      685.39     14.69 o
   3  -4   5      374.48      393.45     11.47 o
   4  -4   5       22.39       17.29      5.88 o
   5  -4   5       20.73       17.46      6.14 o
   6  -4   5      178.24      169.63     14.66 o
   7  -4   5       57.04       70.32     10.54 o
  -7  -3   5        0.02        3.67      7.38 o
  -6  -3   5      199.47      178.88     15.71 o
  -5  -3   5       56.98       61.87      9.77 o
  -4  -3   5        3.21        2.61      4.87 o
  -3  -3   5      295.24      278.09     24.08 o
  -2  -3   5      540.13      460.26     15.53 o
  -1  -3   5     1717.45     1848.51     23.56 o
   0  -3   5        8.89        9.04      2.56 o
   1  -3   5       16.21       23.09      4.55 o
   2  -3   5     1125.53     1134.71     22.51 o
   3  -3   5      427.92      391.69     11.41 o
   4  -3   5       12.58        7.61      5.33 o
   5  -3   5        9.28       11.78     11.77 o
   6  -3   5       46.96       66.85      9.25 o
   7  -3   5       23.48       36.65     10.33 o
  -8  -2   5        1.93        5.89      7.31 o
  -7  -2   5       31.71       31.18      9.24 o
  -6  -2   5       30.36       20.95     10.39 o
  -5  -2   5       37.82       29.22      7.53 o
  -4  -2   5       31.58       22.96     10.64 o
  -3  -2   5       24.11       25.67      2.56 o
  -2  -2   5        1.67        5.18      3.31 o
  -1  -2   5     3011.47     3012.12     31.22 o
   0  -2   5      410.06      406.12      9.18 o
   1  -2   5       91.65       82.00      4.95 o
   2  -2   5      251.36      247.01      8.23 o
   3  -2   5      448.46      523.27     13.21 o
   4  -2   5      217.23      221.36     17.43 o
   5  -2   5      163.53      168.79     10.06 o
   6  -2   5       29.51       37.02     11.76 o
   7  -2   5        9.52       14.20      7.55 o
  -8  -1   5       27.81       28.66      8.73 o
  -7  -1   5       12.33        4.13     17.32 o
  -6  -1   5      208.62      217.80     18.89 o
  -5  -1   5        5.32       12.60      5.89 o
  -4  -1   5       44.04       46.21      4.68 o
  -3  -1   5     1682.25     1873.70     32.28 o
  -2  -1   5      559.42      459.18     18.94 o
  -1  -1   5     1838.13     1874.01     21.52 o
   0  -1   5      617.76      632.52     11.07 o
   1  -1   5      849.34      824.50     13.85 o
   2  -1   5        1.06        1.05      2.45 o
   3  -1   5      282.08      299.89      9.94 o
   4  -1   5        0.10        0.79      3.41 o
   5  -1   5      422.70      410.18     19.12 o
   6  -1   5      112.28       96.12     18.11 o
   7  -1   5        0.07       -0.68      6.50 o
  -8   0   5       36.49       47.27     15.61 o
  -7   0   5      361.19      369.27     18.92 o
  -6   0   5       32.43       37.45      8.30 o
  -5   0   5       33.01       42.68      7.05 o
  -4   0   5      130.47      146.68      7.20 o
  -3   0   5      172.09      149.09      6.33 o
  -2   0   5       77.08       71.09      4.22 o
  -1   0   5      307.06      292.35     12.46 o
   0   0   5      797.61      762.21     13.59 o
   1   0   5      780.07      778.53     12.65 o
   2   0   5      603.26      595.60     12.22 o
   3   0   5       86.02       87.57      8.41 o
   4   0   5       70.08       75.60      6.80 o
   5   0   5       25.49       30.58      8.07 o
   6   0   5       90.26       87.33     11.78 o
   7   0   5       15.21       27.79     10.96 o
  -8   1   5        1.54        9.62     10.93 o
  -7   1   5       56.17       58.01     15.30 o
  -6   1   5       56.08       71.65      7.45 o
  -5   1   5      205.41      251.23     13.62 o
  -4   1   5      196.36      196.35      8.19 o
  -3   1   5      146.37      144.37      6.50 o
  -2   1   5      221.35      230.19      7.55 o
  -1   1   5     3459.86     3518.33     35.24 o
   0   1   5      432.97      425.75      8.51 o
   1   1   5       30.84       36.28      5.30 o
   2   1   5     1891.37     2243.00     35.37 o
   3   1   5      121.57      105.63      6.44 o
   4   1   5        4.59       -2.02      5.02 o
   5   1   5        2.05       -1.50      5.56 o
   6   1   5      179.61      191.28     16.82 o
   7   1   5       25.13       29.61      9.25 o
  -8   2   5       58.97       91.86     19.53 o
  -7   2   5      113.82      111.78     14.21 o
  -6   2   5       80.75       96.65     10.90 o
  -5   2   5        4.37        5.45      3.45 o
  -4   2   5      248.47      269.39      9.49 o
  -3   2   5      472.58      437.99     11.14 o
  -2   2   5        0.77        6.82      2.89 o
  -1   2   5     1828.18     1766.28     22.95 o
   0   2   5       35.58       40.46      3.57 o
   1   2   5      554.74      503.68     16.04 o
   2   2   5       96.56      107.83      9.53 o
   3   2   5      171.84      164.43     12.60 o
   4   2   5        4.88       -0.85      5.86 o
   5   2   5       81.06       75.52     15.75 o
   6   2   5       93.50       89.41     12.75 o
   7   2   5       16.76       29.68     12.56 o
  -8   3   5       49.98       58.89     16.70 o
  -7   3   5       38.63       38.39      8.26 o
  -6   3   5        5.97       14.18      6.18 o
  -5   3   5       38.86       36.31     11.25 o
  -4   3   5      151.64      150.19      7.53 o
  -3   3   5       11.73        9.62      3.05 o
  -2   3   5      114.47      128.86      6.35 o
  -1   3   5      794.17      759.12     15.07 o
   0   3   5       87.90       91.92      5.17 o
   1   3   5       63.13       61.42      3.48 o
   2   3   5      105.65      107.56     10.49 o
   3   3   5        4.33        9.66      6.25 o
   4   3   5      265.32      254.42     22.98 o
   5   3   5        1.28        0.57      6.68 o
   6   3   5        0.31        3.92      6.43 o
  -8   4   5        2.79       11.49      6.52 o
  -7   4   5        0.03       -5.42      5.42 o
  -6   4   5      528.07      508.93     21.75 o
  -5   4   5       69.29       86.08     10.60 o
  -4   4   5       47.02       56.45      9.26 o
  -3   4   5     1434.46     1431.65     23.92 o
  -2   4   5     1711.96     1713.45     25.93 o
  -1   4   5       85.07      101.77      6.54 o
   0   4   5      876.06      759.89     15.50 o
   1   4   5      168.83      192.74     15.26 o
   2   4   5        3.54        6.04      5.64 o
   3   4   5        6.20       -1.60      5.50 o
   4   4   5     1098.00     1076.28     33.04 o
   5   4   5       18.00       18.93      8.15 o
   6   4   5        2.31        5.17      6.89 o
  -8   5   5        7.71       18.66      7.37 o
  -7   5   5       48.40       46.72      9.92 o
  -6   5   5        0.00       -1.07      5.13 o
  -5   5   5        1.12        8.12      5.90 o
  -4   5   5       74.72       51.53      8.84 o
  -3   5   5      896.34      872.95     25.31 o
  -2   5   5      110.17      109.98      7.49 o
  -1   5   5       18.10       17.44      4.15 o
   0   5   5       92.46       93.00      6.86 o
   1   5   5      872.42      809.85     30.13 o
   2   5   5        0.68       -5.08      5.17 o
   3   5   5      532.00      581.34     62.83 o
   4   5   5        0.30        7.16      6.11 o
   5   5   5        3.12       -1.99      6.87 o
  -8   6   5       70.74       78.01     12.64 o
  -7   6   5        0.02       -2.52      8.49 o
  -6   6   5       18.75        8.74     10.75 o
  -5   6   5        3.46       11.37      6.74 o
  -4   6   5        0.41        9.71      6.66 o
  -3   6   5      455.44      440.82     26.48 o
  -2   6   5       26.60       26.90      7.16 o
  -1   6   5        0.87        0.01      3.46 o
   0   6   5        4.27        8.90      5.79 o
   1   6   5       41.86       45.02      8.89 o
   2   6   5        8.74       18.69      7.55 o
   3   6   5      150.55      140.64     18.58 o
   4   6   5       29.10       32.64      8.48 o
  -7   7   5       44.45       25.36      8.16 o
  -6   7   5       29.89       35.98      9.00 o
  -5   7   5       17.46       30.76      8.27 o
  -4   7   5        0.32       14.49      6.48 o
  -3   7   5       72.71       54.27      9.35 o
  -2   7   5       13.36       18.49      9.23 o
  -1   7   5       62.41       53.60      8.50 o
   0   7   5        0.01       -2.26      4.82 o
   1   7   5      171.02      172.67     15.30 o
   2   7   5      106.76       95.52     12.55 o
   3   7   5       80.49       52.49     14.72 o
  -6   8   5       18.10       25.12      9.36 o
  -5   8   5       59.18       55.70     10.72 o
  -4   8   5       91.80       80.98     11.70 o
  -3   8   5       10.39        9.77     10.92 o
  -2   8   5       41.35       35.73     12.18 o
  -1   8   5        4.97        5.26      8.69 o
   0   8   5       30.26       34.72      8.08 o
   1   8   5        1.02       11.15      6.02 o
   2   8   5       13.61       19.02      7.31 o
  -5   9   5       92.64       89.31     13.06 o
  -4   9   5        4.27        5.06      8.22 o
  -3   9   5        4.34        7.08      6.09 o
  -2   9   5        4.02       16.53     10.98 o
  -1   9   5        4.28       12.06     10.98 o
   0   9   5       23.54       38.89     14.37 o
   1   9   5        3.98       -2.94      8.59 o
   1 -10   6        2.97       -0.85      9.04 o
   2 -10   6      103.07      108.84     21.19 o
   3 -10   6      115.74      124.61     15.72 o
  -2  -9   6        0.86       -1.61      4.93 o
  -1  -9   6       31.72       23.79     10.96 o
   0  -9   6       18.87       22.70     12.43 o
   1  -9   6       82.48       72.16     17.65 o
   2  -9   6        5.44       -0.72      5.60 o
   3  -9   6       23.18       49.48     19.23 o
   4  -9   6       21.18       12.51     12.47 o
   5  -9   6       25.50       23.14     23.08 o
  -4  -8   6       76.98       84.44     11.66 o
  -3  -8   6        6.39       12.98      6.19 o
  -2  -8   6       43.53       54.45      9.41 o
  -1  -8   6      305.98      288.72     18.25 o
   0  -8   6      115.70       96.71     17.48 o
   1  -8   6        9.71        9.96      9.45 o
   2  -8   6        2.45        6.17     13.82 o
   3  -8   6       34.03       44.46      8.84 o
   4  -8   6       19.41       20.98      6.70 o
   5  -8   6       91.48       81.82     12.05 o
   6  -8   6        7.36       17.09      7.17 o
  -5  -7   6        2.86       -2.11      5.06 o
  -4  -7   6       34.86       24.19      7.00 o
  -3  -7   6        4.60        2.55     10.07 o
  -2  -7   6       40.91       36.04     12.83 o
  -1  -7   6      236.04      243.21     15.81 o
   0  -7   6       21.96       28.80      6.33 o
   1  -7   6       81.43       75.46     17.04 o
   2  -7   6        9.68       10.55      5.92 o
   3  -7   6       23.73       18.90      6.27 o
   4  -7   6       30.43       36.22      8.09 o
   5  -7   6        5.97       -0.76      4.88 o
   6  -7   6       35.45       38.32      8.84 o
  -5  -6   6       53.80       47.05     18.91 o
  -4  -6   6        2.83        6.38      5.34 o
  -3  -6   6       41.83       33.98      9.12 o
  -2  -6   6      406.50      411.15     18.48 o
  -1  -6   6       10.18        8.57      4.89 o
   0  -6   6       30.01       33.08      5.14 o
   1  -6   6       14.27       23.19      4.59 o
   2  -6   6        0.15        1.65      8.53 o
   3  -6   6      404.14      417.88     24.79 o
   4  -6   6        1.34        6.55      5.14 o
   5  -6   6        2.77        9.27      9.02 o
   6  -6   6       30.81       50.90     19.81 o
   7  -6   6        0.57       -1.66      5.00 o
  -6  -5   6       91.79      110.24     13.98 o
  -5  -5   6       11.07       11.33      6.62 o
  -4  -5   6        2.89        9.24      5.45 o
  -3  -5   6      303.96      295.55     36.36 o
  -2  -5   6        0.32       -2.40      3.29 o
  -1  -5   6      135.33      120.28      7.11 o
   0  -5   6      269.97      278.83      9.94 o
   1  -5   6       50.77       71.91     11.31 o
   2  -5   6       48.41       51.53      7.39 o
   3  -5   6       73.15       51.02     11.96 o
   4  -5   6        3.24        8.63      8.15 o
   5  -5   6       83.12       88.96     10.77 o
   6  -5   6       46.86       38.02      9.31 o
   7  -5   6      198.62      189.82     17.94 o
  -7  -4   6        8.37       24.06      8.19 o
  -6  -4   6       27.33       20.29      7.89 o
  -5  -4   6       64.53       72.55     14.32 o
  -4  -4   6       26.17       25.90      6.77 o
  -3  -4   6       38.40       36.08      6.76 o
  -2  -4   6        0.00        0.49      3.07 o
  -1  -4   6        2.04        1.84      2.20 o
   0  -4   6        2.68       -0.69      2.34 o
   1  -4   6       48.95       54.28      5.09 o
   2  -4   6       67.34       71.11      6.40 o
   3  -4   6      170.99      159.54      8.28 o
   4  -4   6        0.33       -0.08      3.97 o
   5  -4   6       12.25       12.95      5.55 o
   6  -4   6       55.22       54.29      8.68 o
   7  -4   6        0.57        0.51      6.31 o
  -7  -3   6       55.27       52.08     10.40 o
  -6  -3   6       66.19       61.65     10.57 o
  -5  -3   6      120.28      119.72     14.82 o
  -4  -3   6       17.83       15.80      6.77 o
  -3  -3   6      216.86      223.52     12.43 o
  -2  -3   6      161.43      166.97     10.40 o
  -1  -3   6        5.80        5.62      2.20 o
   0  -3   6     2030.88     2087.86     26.88 o
   1  -3   6      405.93      419.31     28.00 o
   2  -3   6       85.49      112.22      6.46 o
   3  -3   6       63.60       55.62      5.84 o
   4  -3   6      701.14      731.60     18.00 o
   5  -3   6      277.85      275.87     15.68 o
   6  -3   6      145.53      113.93     18.34 o
   7  -3   6        7.69       19.32      9.49 o
  -8  -2   6       20.71        9.27      7.55 o
  -7  -2   6        2.00       11.23      7.67 o
  -6  -2   6      521.48      453.62     20.72 o
  -5  -2   6      217.67      202.84     14.41 o
  -4  -2   6      371.49      336.08     15.42 o
  -3  -2   6       70.24       61.95      8.68 o
  -2  -2   6      232.78      258.55     14.60 o
  -1  -2   6       71.65       80.00      6.69 o
   0  -2   6     5093.88     5384.78     50.21 o
   1  -2   6      426.99      382.81      9.83 o
   2  -2   6      615.60      663.24     14.25 o
   3  -2   6      225.23      234.55      9.19 o
   4  -2   6        0.00        2.15      3.39 o
   5  -2   6      230.45      216.81     14.01 o
   6  -2   6       85.67       51.80     13.73 o
   7  -2   6       20.24       28.13     11.06 o
  -8  -1   6        0.08        5.85      6.61 o
  -7  -1   6       44.43       40.25      9.21 o
  -6  -1   6       16.27       15.03      6.97 o
  -5  -1   6      241.66      206.95     14.03 o
  -4  -1   6       14.58       13.64      4.79 o
  -3  -1   6      147.51      167.83      5.97 o
  -2  -1   6      409.26      356.13     37.57 o
  -1  -1   6        6.21        3.71      2.07 o
   0  -1   6        0.02       -1.73      1.87 o
   1  -1   6       21.99       25.86      3.34 o
   2  -1   6      470.82      523.01     12.25 o
   3  -1   6        8.26       14.57      3.58 o
   4  -1   6       18.85       20.37      4.72 o
   5  -1   6       14.77       15.34      6.66 o
   6  -1   6        4.80       14.25      9.31 o
   7  -1   6        6.83       24.24     10.79 o
  -8   0   6       39.56       48.08     14.78 o
  -7   0   6      411.46      407.91     20.38 o
  -6   0   6      146.16      149.75     13.28 o
  -5   0   6       74.85       88.68     10.10 o
  -4   0   6      201.20      217.99      8.47 o
  -3   0   6        0.03        0.17      2.01 o
  -2   0   6      705.16      714.32     12.90 o
  -1   0   6      263.44      252.98      7.08 o
   0   0   6     1078.22     1022.03     15.43 o
   1   0   6     1420.14     1402.19     19.23 o
   2   0   6      577.89      573.79     12.15 o
   3   0   6       58.38       53.41      7.94 o
   4   0   6       24.76       33.13      7.53 o
   5   0   6       52.65       70.18     10.46 o
   6   0   6        0.38       -3.76      5.36 o
   7   0   6        0.27       -7.11      7.11 o
  -8   1   6        6.97       20.31     12.38 o
  -7   1   6       19.89       21.62     12.06 o
  -6   1   6        7.07        7.97      6.05 o
  -5   1   6       12.70       13.24      3.81 o
  -4   1   6      403.01      363.63     10.86 o
  -3   1   6      624.12      638.50     13.70 o
  -2   1   6     2039.03     2088.04     26.26 o
  -1   1   6        2.85        5.62      2.81 o
   0   1   6      550.55      532.23     10.27 o
   1   1   6        0.52       -2.60      2.60 o
   2   1   6      156.38      137.42     10.29 o
   3   1   6        0.38        0.53      4.75 o
   4   1   6       42.26       37.92      8.30 o
   5   1   6        4.31        7.68      9.52 o
   6   1   6       29.39       28.43      8.57 o
   7   1   6       26.79       37.45      9.22 o
  -8   2   6        2.16        8.77     10.61 o
  -7   2   6        4.02       -4.82      9.99 o
  -6   2   6       81.27       85.27     13.44 o
  -5   2   6      400.14      381.31     12.59 o
  -4   2   6      109.02      107.76      7.21 o
  -3   2   6       42.49       44.66      4.80 o
  -2   2   6       42.69       41.20      4.43 o
  -1   2   6      299.31      280.34      8.43 o
   0   2   6       37.42       35.22      5.04 o
   1   2   6      876.33      947.83     27.43 o
   2   2   6      117.64      107.48     10.06 o
   3   2   6       58.15       61.72      9.41 o
   4   2   6       39.94       35.25      8.79 o
   5   2   6       57.01       42.86      9.85 o
   6   2   6        6.45       11.18      6.43 o
  -8   3   6      139.73      132.41     23.04 o
  -7   3   6        0.32        8.17      5.67 o
  -6   3   6      154.77      143.34     13.34 o
  -5   3   6      430.22      466.47     18.87 o
  -4   3   6      493.58      467.63     12.91 o
  -3   3   6      415.83      412.20     11.53 o
  -2   3   6     1565.62     1622.19     24.34 o
  -1   3   6      135.23      119.85      6.55 o
   0   3   6        4.83        8.49      2.54 o
   1   3   6     2469.77     2474.17     43.66 o
   2   3   6      132.84      156.00     12.78 o
   3   3   6      125.23      125.23     12.62 o
   4   3   6       78.64       75.19     11.46 o
   5   3   6       17.53       19.65      7.97 o
   6   3   6       16.33       16.65      7.69 o
  -8   4   6       74.38       63.76     14.27 o
  -7   4   6        9.19       12.92      6.49 o
  -6   4   6        0.86        4.73      9.18 o
  -5   4   6      193.60      182.62     14.12 o
  -4   4   6       38.38       33.14      7.58 o
  -3   4   6       15.75       15.77      3.55 o
  -2   4   6       15.33       15.88      3.67 o
  -1   4   6      169.34      179.39      8.09 o
   0   4   6       11.40       12.90      3.87 o
   1   4   6       60.46       60.30      8.87 o
   2   4   6       32.17       25.11      7.13 o
   3   4   6        1.21        6.97      6.05 o
   4   4   6        6.03        8.28      7.22 o
   5   4   6        7.43        9.31     15.91 o
  -8   5   6       11.45       19.07      7.71 o
  -7   5   6        7.12       16.24      7.13 o
  -6   5   6       14.84       14.41      6.49 o
  -5   5   6      128.14      132.30     13.47 o
  -4   5   6      465.32      375.77     22.56 o
  -3   5   6      885.72      867.35     36.90 o
  -2   5   6       58.08       59.45      6.18 o
  -1   5   6       39.63       33.49      5.04 o
   0   5   6       57.20       51.97      9.85 o
   1   5   6      141.85      139.99     12.65 o
   2   5   6      128.33      147.43     21.55 o
   3   5   6      100.56       97.29     23.99 o
   4   5   6       15.17       10.26      6.67 o
   5   5   6       47.60       59.47     11.78 o
  -7   6   6       29.19       45.39      9.45 o
  -6   6   6       88.86      100.22     20.14 o
  -5   6   6        0.20        3.52      7.55 o
  -4   6   6      836.38      814.77     27.29 o
  -3   6   6     1147.25     1047.99     29.79 o
  -2   6   6       17.33       11.15      4.19 o
  -1   6   6       81.36       97.28     10.41 o
   0   6   6        5.50       10.47      6.12 o
   1   6   6        1.59        1.28      5.49 o
   2   6   6        2.85       -2.71      5.18 o
   3   6   6      304.30      301.07     20.35 o
   4   6   6        1.90       -3.72      6.76 o
  -7   7   6        0.74       11.31     17.58 o
  -6   7   6       48.58       59.76     13.81 o
  -5   7   6       65.60       70.07     11.20 o
  -4   7   6      233.76      173.18     15.33 o
  -3   7   6       29.71       32.10      7.87 o
  -2   7   6       61.08       72.42     16.03 o
  -1   7   6      164.85      156.61     13.30 o
   0   7   6       66.73       64.32      9.94 o
   1   7   6       21.65       13.39      6.41 o
   2   7   6      297.95      325.84     21.16 o
   3   7   6       41.62       44.59     12.20 o
  -6   8   6        1.75       -4.29      9.54 o
  -5   8   6       49.84       65.88     11.34 o
  -4   8   6      215.03      179.61     16.50 o
  -3   8   6       49.37       51.87      9.20 o
  -2   8   6        2.58       26.16     10.18 o
  -1   8   6        0.02       -6.87      6.87 o
   0   8   6        9.43       22.28      7.26 o
   1   8   6       16.20       17.10      6.52 o
   2   8   6      426.13      411.89     28.49 o
  -5   9   6        2.03        3.01     12.87 o
  -4   9   6      205.27      178.79     17.31 o
  -3   9   6        3.81       -2.42      8.54 o
  -2   9   6       12.87       34.53     12.61 o
  -1   9   6        1.38       28.83     12.23 o
   0   9   6       28.27       38.46     14.03 o
   0 -10   7      128.81      145.03     23.06 o
   1 -10   7        0.05       -7.31      8.04 o
   2 -10   7        7.75       11.28     11.13 o
  -2  -9   7        4.19        2.73     13.52 o
  -1  -9   7      367.00      380.88     33.30 o
   0  -9   7      395.12      429.39     32.42 o
   1  -9   7       16.17       25.99     12.40 o
   2  -9   7       36.29       32.37     12.88 o
   3  -9   7       10.24       -0.59      5.88 o
   4  -9   7        1.51        3.55     10.01 o
  -4  -8   7        0.39       -4.75      4.75 o
  -3  -8   7       17.16       27.48     12.09 o
  -2  -8   7       50.56       53.38     12.22 o
  -1  -8   7      126.60      137.83     14.26 o
   0  -8   7        3.99        5.04      8.86 o
   1  -8   7       50.01       39.07     12.59 o
   2  -8   7       95.50       97.42     11.78 o
   3  -8   7        3.14       12.07      7.03 o
   4  -8   7        2.60        8.39      5.36 o
   5  -8   7       39.18       52.18      9.75 o
  -5  -7   7       19.99        8.65      6.79 o
  -4  -7   7       50.40       55.84      9.71 o
  -3  -7   7       45.72       46.50      8.05 o
  -2  -7   7       97.94       94.27     11.36 o
  -1  -7   7       42.73       35.16      7.32 o
   0  -7   7      316.75      320.17     16.48 o
   1  -7   7       96.48       94.54     10.68 o
   2  -7   7      285.29      309.65     16.86 o
   3  -7   7        0.41        3.17      6.62 o
   4  -7   7       31.61       43.68      8.44 o
   5  -7   7       10.17        4.36      5.83 o
   6  -7   7        0.00       13.97     18.43 o
  -5  -6   7        0.23       -0.45      6.13 o
  -4  -6   7        8.85       13.93      6.05 o
  -3  -6   7       25.44       30.63      6.83 o
  -2  -6   7      315.75      306.77     16.39 o
  -1  -6   7       13.96       16.22      5.17 o
   0  -6   7       87.83       86.91      7.26 o
   1  -6   7       22.09       26.53      4.53 o
   2  -6   7      112.15      114.97     11.33 o
   3  -6   7       42.49       54.41     16.72 o
   4  -6   7       45.56       46.89     13.50 o
   5  -6   7      146.89      144.40     14.77 o
   6  -6   7       39.82       50.59      9.54 o
  -6  -5   7      113.96       95.92     18.01 o
  -5  -5   7        0.09        8.94      5.70 o
  -4  -5   7      167.17      126.67     12.99 o
  -3  -5   7      118.72      137.40     12.59 o
  -2  -5   7       34.10       40.83      8.74 o
  -1  -5   7       18.91       21.79      5.24 o
   0  -5   7       34.46       52.10      6.57 o
   1  -5   7      562.91      558.26     14.54 o
   2  -5   7      155.92      169.64      8.53 o
   3  -5   7        0.19       -5.34      7.72 o
   4  -5   7      182.27      212.71     24.00 o
   5  -5   7       91.67      104.88     15.30 o
   6  -5   7      112.36       95.28     12.01 o
   7  -5   7      106.55       81.81     17.83 o
  -7  -4   7       55.23       44.35     16.00 o
  -6  -4   7        9.39       13.35      6.96 o
  -5  -4   7        2.86       -1.59      5.79 o
  -4  -4   7        0.02       -1.71      6.99 o
  -3  -4   7      517.11      475.48     25.69 o
  -2  -4   7      218.24      215.77     13.20 o
  -1  -4   7      175.25      174.57      7.32 o
   0  -4   7      827.13      857.73     25.79 o
   1  -4   7      515.94      622.28     14.69 o
   2  -4   7      157.78      165.53      8.03 o
   3  -4   7      424.25      445.87     13.44 o
   4  -4   7       15.02       19.89      6.31 o
   5  -4   7      471.95      463.09     20.48 o
   6  -4   7       44.05       35.55      7.54 o
   7  -4   7       19.41       33.37     11.54 o
  -7  -3   7       50.23       41.13     14.05 o
  -6  -3   7        3.59        0.51      6.13 o
  -5  -3   7      105.36      110.39     13.31 o
  -4  -3   7      173.22      152.00     12.67 o
  -3  -3   7        6.52        4.91      4.47 o
  -2  -3   7      149.21      134.30     10.03 o
  -1  -3   7      358.20      334.68     16.49 o
   0  -3   7      229.58      237.41     11.46 o
   1  -3   7       16.21       16.45      3.70 o
   2  -3   7        5.22        9.78      3.14 o
   3  -3   7       82.54       74.44      6.72 o
   4  -3   7      306.72      313.69     11.98 o
   5  -3   7        2.82        6.54      9.43 o
   6  -3   7        0.61       -2.70      6.89 o
  -8  -2   7       35.22       59.24     11.20 o
  -7  -2   7       62.70       55.22     10.15 o
  -6  -2   7      544.17      501.69     28.90 o
  -5  -2   7        0.18        4.79     11.45 o
  -4  -2   7        8.78       11.40      6.27 o
  -3  -2   7      511.04      507.67     17.41 o
  -2  -2   7      298.37      269.22     11.58 o
  -1  -2   7        1.31       -1.19      1.71 o
   0  -2   7     1053.12     1050.63     17.39 o
   1  -2   7     2726.72     2960.82     34.60 o
   2  -2   7       57.53       58.39      5.35 o
   3  -2   7       57.57       50.75      5.68 o
   4  -2   7       78.13       89.82      7.56 o
   5  -2   7       52.17       57.46      9.28 o
   6  -2   7        5.90        5.21      8.31 o
   7  -2   7       11.48       15.56      9.36 o
  -8  -1   7       22.16       26.32      8.89 o
  -7  -1   7       15.20        5.67      6.94 o
  -6  -1   7      155.58      155.85     14.31 o
  -5  -1   7      152.56      142.77     12.56 o
  -4  -1   7        0.51       -3.35      3.40 o
  -3  -1   7      714.71      682.52     12.49 o
  -2  -1   7      238.82      266.00      6.99 o
  -1  -1   7       82.60       93.00      4.83 o
   0  -1   7      290.08      273.61      9.02 o
   1  -1   7       89.08       89.51      5.42 o
   2  -1   7       69.07       70.23      5.38 o
   3  -1   7      782.52      732.17     16.36 o
   4  -1   7      136.64      144.96     12.56 o
   5  -1   7       22.74       18.74      8.03 o
   6  -1   7        3.53        0.53      7.41 o
   7  -1   7       62.51       89.72     17.65 o
  -8   0   7       43.09       69.41     16.78 o
  -7   0   7      248.36      232.00     17.11 o
  -6   0   7        2.29        5.10      6.30 o
  -5   0   7       34.59       45.15      8.14 o
  -4   0   7       40.17       55.91      5.09 o
  -3   0   7        0.00        3.21      2.17 o
  -2   0   7      413.21      385.77     12.17 o
  -1   0   7      810.33      846.70     19.14 o
   0   0   7      337.63      359.08      8.96 o
   1   0   7      138.29      100.93      5.19 o
   2   0   7      537.36      557.74     12.10 o
   3   0   7       19.66       30.13      6.79 o
   4   0   7      393.87      409.43     18.88 o
   5   0   7       17.38        9.83      6.76 o
   6   0   7        0.12       -0.30      7.09 o
   7   0   7        2.78        0.02      9.18 o
  -8   1   7       44.20       41.14     14.37 o
  -7   1   7        2.29        6.60      9.18 o
  -6   1   7       41.16       30.55     17.22 o
  -5   1   7       20.52       23.55      5.04 o
  -4   1   7       71.35       77.20      6.27 o
  -3   1   7        1.43        8.79      3.05 o
  -2   1   7     1450.77     1443.02     21.33 o
  -1   1   7       71.01       89.46      5.23 o
   0   1   7      460.98      514.43     10.68 o
   1   1   7      109.33      114.95      8.87 o
   2   1   7      687.44      616.67     19.75 o
   3   1   7      123.01      131.22     13.76 o
   4   1   7       11.55       13.26      6.99 o
   5   1   7      128.28      137.19     14.67 o
   6   1   7        0.42        3.00      6.55 o
  -8   2   7      434.08      437.33     37.27 o
  -7   2   7       76.15       87.02     18.58 o
  -6   2   7       42.06       36.74      9.16 o
  -5   2   7        0.01       -0.92      3.57 o
  -4   2   7      163.58      166.88      9.86 o
  -3   2   7        0.01       -1.79      2.67 o
  -2   2   7      205.13      183.57     10.93 o
  -1   2   7     1567.02     1587.33     22.89 o
   0   2   7        0.56        1.45      2.12 o
   1   2   7      166.94      151.17     10.56 o
   2   2   7       11.08       15.14      5.47 o
   3   2   7       41.81       51.18      9.07 o
   4   2   7       15.46       22.08      7.64 o
   5   2   7        6.71        3.59      6.43 o
   6   2   7       45.99       32.45      9.35 o
  -8   3   7       53.86       56.14     16.51 o
  -7   3   7       76.46       74.04     10.60 o
  -6   3   7        0.61        4.47      5.28 o
  -5   3   7       88.16       85.53     12.03 o
  -4   3   7      217.14      214.26      9.63 o
  -3   3   7        4.07        1.86      3.53 o
  -2   3   7      303.92      310.14     10.01 o
  -1   3   7       33.23       28.48      4.14 o
   0   3   7       75.63       79.45      4.97 o
   1   3   7      222.59      220.58     13.50 o
   2   3   7       11.00        9.90      6.12 o
   3   3   7        0.45        0.66      5.51 o
   4   3   7       35.40       22.21     12.64 o
   5   3   7      185.39      178.86     29.23 o
   6   3   7       14.58       13.00     12.59 o
  -8   4   7        6.28       15.37     12.23 o
  -7   4   7        1.97        3.53      6.69 o
  -6   4   7        0.02        4.70      5.87 o
  -5   4   7       44.94       47.68      8.71 o
  -4   4   7        0.25       -1.09      5.42 o
  -3   4   7      137.39      135.26      8.03 o
  -2   4   7       15.12       14.33      3.49 o
  -1   4   7      585.53      571.27     14.76 o
   0   4   7      236.70      226.99     13.70 o
   1   4   7       99.03      106.24     11.34 o
   2   4   7      270.75      280.78     17.46 o
   3   4   7       74.29       60.74      9.63 o
   4   4   7       92.25       88.97     13.05 o
   5   4   7        0.94       -4.11      6.97 o
  -8   5   7        0.53       16.17      7.56 o
  -7   5   7       33.31       33.73      8.29 o
  -6   5   7      105.00      111.43     13.40 o
  -5   5   7        4.00        7.30      5.82 o
  -4   5   7      154.17      162.00     13.74 o
  -3   5   7       67.86       82.57     23.94 o
  -2   5   7        0.35        6.55      3.65 o
  -1   5   7        0.42        7.32      3.56 o
   0   5   7      365.74      375.72     17.48 o
   1   5   7      181.86      166.60     14.14 o
   2   5   7        1.42        1.95      6.76 o
   3   5   7       42.28       43.12      9.11 o
   4   5   7       20.71       26.06      8.13 o
  -7   6   7       60.91       50.98     10.54 o
  -6   6   7       67.71       57.29     10.41 o
  -5   6   7       36.36       50.29      9.66 o
  -4   6   7       44.17       53.00     13.23 o
  -3   6   7        8.83        0.02      5.67 o
  -2   6   7       13.92       14.55      3.98 o
  -1   6   7        1.46        8.62      9.97 o
   0   6   7        4.36        3.02      8.42 o
   1   6   7       33.06       38.66      8.33 o
   2   6   7        1.25       -4.93      5.15 o
   3   6   7      136.73      163.98     35.64 o
   4   6   7        8.46       -4.03      6.96 o
  -7   7   7       22.30       26.83      8.93 o
  -6   7   7       10.66        3.10     13.35 o
  -5   7   7       49.84       51.56     10.31 o
  -4   7   7      312.08      301.39     20.53 o
  -3   7   7        3.35        9.61      5.54 o
  -2   7   7        0.39        6.55      8.46 o
  -1   7   7      126.48       97.95     11.40 o
   0   7   7       63.80       46.40      9.05 o
   1   7   7        0.45       12.41      6.64 o
   2   7   7        0.53       -5.61      5.61 o
   3   7   7       53.54       54.11     10.76 o
  -6   8   7       23.94       19.87      8.43 o
  -5   8   7      104.68       83.24     18.28 o
  -4   8   7       28.08       11.34      6.81 o
  -3   8   7       17.13        7.69      9.48 o
  -2   8   7        0.04        4.67      9.28 o
  -1   8   7        0.98       -1.22      8.01 o
   0   8   7       58.55       54.50      9.67 o
   1   8   7        7.82       11.62      7.61 o
   2   8   7        0.37        5.14      6.97 o
  -4   9   7       28.91       25.57     12.47 o
  -3   9   7        0.01       -6.16      8.14 o
  -2   9   7       15.57       -9.86      9.86 o
  -1   9   7        3.19       17.10     12.28 o
   0   9   7       30.32       21.07     12.71 o
  -2  -9   8       24.67       19.68      8.68 o
  -1  -9   8       12.24       25.96     10.40 o
   1  -9   8       65.03       64.63     16.53 o
   2  -9   8        1.97       21.14     11.28 o
   3  -9   8       26.06       23.73      8.47 o
   4  -9   8       44.42       31.47      8.88 o
  -3  -8   8        2.95       17.38     11.37 o
  -2  -8   8      195.23      192.28     31.51 o
  -1  -8   8      210.77      223.72     16.85 o
   0  -8   8       17.37       27.61     12.11 o
   1  -8   8       87.03       96.13     18.75 o
   2  -8   8       56.59       59.00      9.33 o
   3  -8   8        3.15        7.70      5.36 o
   4  -8   8      114.34      119.64     14.11 o
   5  -8   8      372.96      379.21     23.89 o
  -4  -7   8        1.99        9.14      5.50 o
  -3  -7   8       59.02       72.93     10.47 o
  -2  -7   8       62.68       63.07      9.47 o
  -1  -7   8      724.28      706.80     25.53 o
   0  -7   8        3.76       13.45      5.20 o
   1  -7   8        2.23       -5.50      6.19 o
   2  -7   8       46.48       39.99      7.88 o
   3  -7   8       10.22        9.28      5.85 o
   4  -7   8       18.18       26.14      9.47 o
   5  -7   8       85.34      101.05     12.70 o
   6  -7   8        0.67        2.63      5.94 o
  -5  -6   8        3.20       11.24      5.72 o
  -4  -6   8       41.89       42.23      8.63 o
  -3  -6   8       88.04       94.39     17.02 o
  -2  -6   8      517.10      501.57     20.91 o
  -1  -6   8      122.06      132.97     12.25 o
   0  -6   8      127.03      125.48     13.25 o
   1  -6   8       25.66       26.79      4.90 o
   2  -6   8        1.77        4.69     10.21 o
   3  -6   8      309.74      311.26     17.06 o
   4  -6   8      179.65      189.42     15.74 o
   5  -6   8        8.88        4.58      4.89 o
   6  -6   8        1.45        3.74      9.22 o
  -6  -5   8       18.23       28.34      8.99 o
  -5  -5   8      214.23      206.70     19.88 o
  -4  -5   8       42.92       42.15      9.27 o
  -3  -5   8      699.58      745.61     25.47 o
  -2  -5   8      758.41      731.24     24.00 o
  -1  -5   8       20.41       13.57      5.25 o
   0  -5   8        0.20        4.55      3.06 o
   1  -5   8      300.13      272.03     10.40 o
   2  -5   8       11.17       10.39      4.54 o
   3  -5   8       11.20        5.98      5.27 o
   4  -5   8      240.05      207.52     16.52 o
   5  -5   8      108.36      110.11     28.11 o
   6  -5   8        0.36        3.93      4.99 o
  -7  -4   8        3.63        9.24      7.86 o
  -6  -4   8       63.77       48.57      9.96 o
  -5  -4   8       19.04        3.00      9.49 o
  -4  -4   8       45.16       49.91      8.60 o
  -3  -4   8        0.16        0.67      4.97 o
  -2  -4   8      117.91      111.55     10.44 o
  -1  -4   8      307.12      314.41     14.15 o
   0  -4   8        3.40        6.22      2.99 o
   1  -4   8      171.28      177.82      8.36 o
   2  -4   8        5.90       13.26      3.51 o
   3  -4   8      306.33      294.72     13.49 o
   4  -4   8      106.92      126.16     17.02 o
   5  -4   8       15.20        9.67      7.04 o
   6  -4   8       38.75       53.09     15.00 o
   7  -4   8        0.00        2.68      8.84 o
  -7  -3   8       11.00       18.72      8.27 o
  -6  -3   8       16.75       18.91      7.63 o
  -5  -3   8      381.43      362.31     27.00 o
  -4  -3   8        6.35       -0.57      4.76 o
  -3  -3   8       57.38       58.84      8.33 o
  -2  -3   8      389.58      370.47     18.35 o
  -1  -3   8      566.49      604.23     18.68 o
   0  -3   8       47.55       72.96      8.00 o
   1  -3   8       47.84       61.51      5.50 o
   2  -3   8       20.05       18.29      4.27 o
   3  -3   8        0.16       -1.62      3.14 o
   4  -3   8       47.46       56.13      8.69 o
   5  -3   8      469.90      456.06     30.18 o
   6  -3   8      333.02      240.84     26.94 o
   7  -3   8        7.14       -6.60      6.60 o
  -7  -2   8       14.53       23.64      8.72 o
  -6  -2   8      113.74      124.74     13.85 o
  -5  -2   8        9.92        7.83      6.31 o
  -4  -2   8        2.18        3.96      5.22 o
  -3  -2   8       49.06       50.75      7.26 o
  -2  -2   8      392.87      337.62     13.47 o
  -1  -2   8     1956.42     2097.85     31.41 o
   0  -2   8     1124.42     1234.91     19.90 o
   1  -2   8      832.87      918.13     17.26 o
   2  -2   8       62.21       78.96      6.20 o
   3  -2   8       33.55       29.65      4.96 o
   4  -2   8      359.66      340.52     16.63 o
   5  -2   8      268.04      273.45     17.36 o
   6  -2   8       30.68        3.92      9.06 o
   7  -2   8       11.85       15.85     10.86 o
  -8  -1   8       10.35       12.41      7.97 o
  -7  -1   8       77.31       82.46     12.32 o
  -6  -1   8       80.13       78.93     18.58 o
  -5  -1   8      236.24      221.30     14.84 o
  -4  -1   8       39.25       35.58      7.18 o
  -3  -1   8       17.54       28.34      5.65 o
  -2  -1   8        4.48        6.23      1.89 o
  -1  -1   8      581.03      619.95     12.57 o
   0  -1   8        0.19        1.03      2.22 o
   1  -1   8      124.29      133.34     14.35 o
   2  -1   8      256.66      241.86      8.80 o
   3  -1   8      284.35      286.41     14.33 o
   4  -1   8        4.42       -1.88      5.13 o
   5  -1   8        0.06        2.50      5.80 o
   6  -1   8       26.25       25.86     11.79 o
   7  -1   8        1.16       11.43     10.48 o
  -8   0   8        9.86        5.94     10.79 o
  -7   0   8      941.88      868.47     29.59 o
  -6   0   8      124.30      156.34     13.84 o
  -5   0   8        2.84       -0.94      6.26 o
  -4   0   8      696.96      695.63     21.34 o
  -3   0   8      123.25      134.03      6.43 o
  -2   0   8      131.62      140.52      6.37 o
  -1   0   8     2152.50     2278.67     33.77 o
   0   0   8      163.86      163.19      6.32 o
   1   0   8      630.57      663.60     13.37 o
   2   0   8       18.92       19.92      5.57 o
   3   0   8        0.13        1.54      4.84 o
   4   0   8       77.40       74.76     10.73 o
   5   0   8      103.59       90.77     12.31 o
   6   0   8       33.52       39.58      9.74 o
  -8   1   8        0.02        8.84     11.74 o
  -7   1   8       84.70       64.68     16.12 o
  -6   1   8       66.19       66.89     14.81 o
  -5   1   8        0.30       -2.10      5.10 o
  -4   1   8      160.34      156.89      8.12 o
  -3   1   8       42.57       52.16      5.17 o
  -2   1   8     1434.95     1513.18     22.76 o
  -1   1   8       18.54       23.86      3.67 o
   0   1   8     1010.72      984.37     16.44 o
   1   1   8      122.31      140.33     14.67 o
   2   1   8      451.33      434.32     17.37 o
   3   1   8       41.19       34.65     12.31 o
   4   1   8       99.31      107.36     19.88 o
   5   1   8       13.88       22.76      8.08 o
   6   1   8        0.08        8.62     10.90 o
  -8   2   8       16.76       36.85     13.88 o
  -7   2   8       26.96       55.72     15.13 o
  -6   2   8       17.96       23.52     13.10 o
  -5   2   8       51.64       50.06      6.28 o
  -4   2   8        0.20        5.03      4.94 o
  -3   2   8      439.58      427.65     12.20 o
  -2   2   8       25.42       24.75      4.21 o
  -1   2   8        4.34       -2.63      2.65 o
   0   2   8      786.69      809.75     14.80 o
   1   2   8      116.40      130.19     11.48 o
   2   2   8       27.85       30.90      7.06 o
   3   2   8      292.53      265.20     16.94 o
   4   2   8        2.86       12.14      7.77 o
   5   2   8        3.75       -1.55      6.69 o
   6   2   8        0.22        7.00      6.65 o
  -8   3   8        9.05       27.71     13.91 o
  -7   3   8       32.33       44.18     14.56 o
  -6   3   8      321.57      315.70     17.12 o
  -5   3   8      228.93      210.81     14.39 o
  -4   3   8       18.82       20.36      4.43 o
  -3   3   8       26.88       34.75      5.03 o
  -2   3   8       11.68       15.21      4.19 o
  -1   3   8      330.38      310.28     10.25 o
   0   3   8        7.24       13.15      5.81 o
   1   3   8      153.15      166.17     14.65 o
   2   3   8       66.26       55.63      9.12 o
   3   3   8       38.26       22.04      8.32 o
   4   3   8       52.75       52.09     11.49 o
   5   3   8       61.93       75.16     12.30 o
  -8   4   8        1.44       -2.39     12.23 o
  -7   4   8       46.73       35.46      8.40 o
  -6   4   8       97.84       79.29     11.35 o
  -5   4   8      202.70      209.57     15.24 o
  -4   4   8       55.63       59.81      6.59 o
  -3   4   8       35.16       40.65      5.49 o
  -2   4   8       49.16       47.38      5.51 o
  -1   4   8      191.09      190.90      9.06 o
   0   4   8      200.73      201.53     13.76 o
   1   4   8       49.33       51.25      8.92 o
   2   4   8       11.57        8.60      9.01 o
   3   4   8        1.02        1.00      5.35 o
   4   4   8        0.26       -1.05      6.95 o
   5   4   8        0.33        2.98      7.47 o
  -8   5   8        2.09       23.84     14.63 o
  -7   5   8        0.10       11.79      6.75 o
  -6   5   8      145.54      157.08     15.52 o
  -5   5   8       10.87       12.37      7.11 o
  -4   5   8       29.38       37.85      8.55 o
  -3   5   8      577.10      559.16     20.88 o
  -2   5   8       32.25       41.07      5.62 o
  -1   5   8       43.83       51.73      8.18 o
   0   5   8      512.29      509.23     20.79 o
   1   5   8       57.03       57.05     10.00 o
   2   5   8       25.89       45.37      9.15 o
   3   5   8      108.03      123.04     30.00 o
   4   5   8       11.05       -2.26     14.90 o
  -7   6   8       43.70       55.40     11.21 o
  -6   6   8       12.62        6.00     12.82 o
  -5   6   8       27.96       38.81      9.15 o
  -4   6   8      190.87      204.33     16.36 o
  -3   6   8       36.81       29.07      7.67 o
  -2   6   8       27.98       33.76     10.37 o
  -1   6   8        0.17       -4.71      4.71 o
   0   6   8       12.27       20.47      6.84 o
   1   6   8        1.93        1.11      8.58 o
   2   6   8       15.40       12.43      7.15 o
   3   6   8       72.41       52.19     10.14 o
  -7   7   8        2.90       -9.45      9.45 o
  -6   7   8        9.57        6.54      6.75 o
  -5   7   8       63.09       50.73     10.03 o
  -4   7   8        2.23       -4.23      4.81 o
  -3   7   8        2.57        9.01      8.62 o
  -2   7   8        1.65        9.74      8.01 o
  -1   7   8       16.91       27.59      7.32 o
   0   7   8        0.47       10.36      6.45 o
   1   7   8        7.30        1.50     11.63 o
   2   7   8       42.43       35.11      9.80 o
  -6   8   8       39.00       33.29      9.65 o
  -5   8   8       55.61       43.06     19.03 o
  -4   8   8       38.49       32.06      8.22 o
  -3   8   8       17.57       23.50     10.57 o
  -2   8   8        3.13       -7.01      7.01 o
  -1   8   8        0.34        0.34      9.18 o
   0   8   8        0.16        2.42      5.65 o
   1   8   8       18.24        7.34      8.10 o
  -4   9   8       23.32       10.26     10.79 o
  -3   9   8        0.00        4.92      8.81 o
  -2   9   8       15.80       44.03     14.88 o
  -1   9   8       45.48       65.51     17.68 o
  -2  -9   9        2.92       12.17      6.48 o
  -1  -9   9        0.53       10.43      7.89 o
   0  -9   9       39.42       23.02     10.61 o
   1  -9   9        0.02       -0.58     10.13 o
   2  -9   9       45.07       46.76     14.32 o
   3  -9   9        8.24       15.00      9.26 o
  -3  -8   9       24.37       37.07     14.32 o
  -2  -8   9      108.67      104.46     12.40 o
  -1  -8   9       81.71       95.37     11.42 o
   1  -8   9        7.82       -4.77      7.52 o
   2  -8   9       33.43       31.32     10.54 o
   3  -8   9       10.25        4.39      5.76 o
   4  -8   9      128.14      138.11     14.92 o
   5  -8   9       23.38       25.19     13.72 o
  -4  -7   9       24.13       32.61      7.80 o
  -3  -7   9       74.42       70.18     10.22 o
  -2  -7   9      449.53      460.65     21.35 o
  -1  -7   9      239.34      230.83     16.34 o
   0  -7   9      162.95      170.76     13.91 o
   1  -7   9        8.12        8.01      7.62 o
   2  -7   9        0.14       -3.15      4.45 o
   3  -7   9        9.13        7.49      5.50 o
   4  -7   9      166.52      163.98     15.63 o
   5  -7   9       62.66       56.57     20.72 o
  -5  -6   9        9.85       15.85      6.59 o
  -4  -6   9        7.17       13.49      9.05 o
  -3  -6   9        6.44        5.05      4.68 o
  -2  -6   9      136.27      124.94     12.71 o
  -1  -6   9       36.85       44.52      7.64 o
   0  -6   9       94.11      110.20     11.01 o
   1  -6   9      122.82      118.88      8.50 o
   2  -6   9       69.11       74.42     10.16 o
   3  -6   9       34.74       27.18      7.22 o
   4  -6   9        5.11       12.96     14.05 o
   5  -6   9        4.48       10.97     13.45 o
   6  -6   9       16.63       31.47      7.72 o
  -6  -5   9       76.07       79.57     16.57 o
  -5  -5   9        7.15        0.13      5.69 o
  -4  -5   9       96.04       87.74     11.47 o
  -3  -5   9       38.56       46.90      8.33 o
  -2  -5   9       11.00       13.32      6.67 o
  -1  -5   9      438.03      414.91     17.60 o
   0  -5   9        0.58        3.04      7.31 o
   1  -5   9      218.52      227.84     10.15 o
   2  -5   9       13.28       15.97      3.89 o
   3  -5   9       10.73       18.14      5.70 o
   4  -5   9       36.33       38.53      7.66 o
   5  -5   9        6.21       10.41      5.14 o
   6  -5   9       49.94       37.85     13.45 o
  -6  -4   9        0.00        5.91      7.01 o
  -5  -4   9        3.30        1.33      5.75 o
  -4  -4   9      303.48      304.19     17.48 o
  -3  -4   9      598.98      533.86     20.79 o
  -2  -4   9      156.94      155.16     12.10 o
  -1  -4   9       16.22       15.23      5.16 o
   0  -4   9        0.10        1.65      6.09 o
   1  -4   9       95.02       99.13      7.31 o
   2  -4   9        0.75        0.13      3.57 o
   3  -4   9      762.74      731.73     18.46 o
   4  -4   9      159.56      147.10     12.79 o
   5  -4   9       38.70       25.04      9.74 o
   6  -4   9       30.46       38.87     12.45 o
  -7  -3   9       37.08       16.66      8.41 o
  -6  -3   9       10.73       15.07     17.57 o
  -5  -3   9       33.20       39.14     15.79 o
  -4  -3   9       15.95       14.09      6.10 o
  -3  -3   9     1414.33     1394.87     47.42 o
  -2  -3   9        4.52        6.08      4.07 o
  -1  -3   9      351.54      344.15     24.82 o
   0  -3   9      394.80      430.85     14.63 o
   1  -3   9       88.21       90.73      6.69 o
   2  -3   9       46.20       47.91      5.47 o
   3  -3   9      421.65      455.51     14.24 o
   4  -3   9        0.07       -3.35      3.35 o
   5  -3   9       47.31       53.99     12.66 o
   6  -3   9        5.24       11.45      7.89 o
  -7  -2   9        4.97        8.30      7.33 o
  -6  -2   9       30.26       28.33      8.16 o
  -5  -2   9       10.51        9.41      6.37 o
  -4  -2   9      215.66      221.11     14.67 o
  -3  -2   9      512.25      471.77     17.72 o
  -2  -2   9       46.92       56.31      7.25 o
  -1  -2   9        1.36        1.55      2.28 o
   0  -2   9       22.95       17.30      3.22 o
   1  -2   9      131.85      134.19      7.35 o
   2  -2   9       75.07       75.97      6.44 o
   3  -2   9        1.10        3.35      3.40 o
   4  -2   9       89.91      108.40     14.54 o
   5  -2   9       23.09       21.24      9.86 o
   6  -2   9       42.54       54.02     14.51 o
  -8  -1   9       64.58       68.19     12.31 o
  -7  -1   9      133.59      139.70     15.02 o
  -6  -1   9       48.72       50.26      9.92 o
  -5  -1   9       31.04       27.28      7.39 o
  -4  -1   9       46.12       50.42      8.47 o
  -3  -1   9       10.52        6.43      4.49 o
  -2  -1   9      796.09      815.17     14.90 o
  -1  -1   9      943.44      927.64     16.64 o
   0  -1   9      286.81      323.49      9.78 o
   1  -1   9       11.50       14.58      3.50 o
   2  -1   9       18.48       32.10      4.45 o
   3  -1   9      408.91      412.82     17.80 o
   4  -1   9       10.77        2.74      5.64 o
   5  -1   9      472.60      398.77     20.60 o
   6  -1   9        3.23       11.03     11.06 o
  -8   0   9       22.05       21.97     11.13 o
  -7   0   9        5.91        6.45      7.12 o
  -6   0   9      238.84      233.69     16.30 o
  -5   0   9        7.03       13.00      6.33 o
  -4   0   9      154.27      152.72     11.66 o
  -3   0   9        7.64        7.89      2.81 o
  -2   0   9       21.84       21.78      3.21 o
  -1   0   9      106.06      124.58      6.41 o
   0   0   9        7.85        6.45      2.41 o
   1   0   9      570.42      590.65     13.09 o
   2   0   9       95.51       73.77      8.97 o
   3   0   9        4.84        6.43      5.68 o
   4   0   9      488.97      522.03     22.54 o
   5   0   9       22.89       16.38      7.28 o
   6   0   9        0.58       -5.45      5.45 o
  -8   1   9        1.25       -6.55     10.18 o
  -7   1   9       76.78       47.13     14.54 o
  -6   1   9        0.20       -0.57      5.69 o
  -5   1   9        5.74        6.37     11.51 o
  -4   1   9       35.37       45.87      5.58 o
  -3   1   9      116.01      124.18      7.37 o
  -2   1   9      121.59      156.23      7.51 o
  -1   1   9      441.57      394.07     10.70 o
   0   1   9      156.52      142.81      6.48 o
   1   1   9        3.85        0.69      3.42 o
   2   1   9      117.36       96.27     10.57 o
   3   1   9       38.91       39.93      8.41 o
   4   1   9        0.12        5.07      8.32 o
   5   1   9        0.62        2.37     10.63 o
   6   1   9        7.38        7.74     14.27 o
  -8   2   9      315.31      333.05     34.32 o
  -7   2   9       62.01       47.15     15.63 o
  -6   2   9      152.54      163.66     22.41 o
  -5   2   9      194.76      214.41     12.82 o
  -4   2   9       46.46       39.73      5.57 o
  -3   2   9       96.83       89.03      6.92 o
  -2   2   9      868.08      867.10     17.64 o
  -1   2   9       46.98       48.49      4.89 o
   0   2   9      182.54      176.78     16.67 o
   1   2   9       21.38       19.15      8.74 o
   2   2   9       21.03       16.86      6.42 o
   3   2   9       15.58       18.52     11.41 o
   4   2   9      164.51      146.86     15.50 o
   5   2   9        5.51        3.18     17.07 o
  -8   3   9      101.88      100.70     21.07 o
  -7   3   9       51.76       44.21     16.12 o
  -6   3   9        4.99        2.91      5.43 o
  -5   3   9       91.70       90.58     14.18 o
  -4   3   9        6.48       10.95      4.34 o
  -3   3   9       73.53       77.22      6.96 o
  -2   3   9      118.87      120.14      7.66 o
  -1   3   9      250.90      259.67     10.68 o
   0   3   9       32.49       44.85      7.64 o
   1   3   9      180.49      174.42     13.58 o
   2   3   9       60.72       71.70     10.66 o
   3   3   9       89.20       93.30     14.50 o
   4   3   9       14.63        1.96      7.07 o
   5   3   9        6.27       10.91      8.26 o
  -8   4   9        9.96       19.02     12.64 o
  -7   4   9        0.50        7.28     11.48 o
  -6   4   9       16.40       13.60      9.11 o
  -5   4   9       20.07       24.25     13.02 o
  -4   4   9        0.42       -3.63      7.25 o
  -3   4   9        2.95        3.62      3.38 o
  -2   4   9       16.72       16.21      4.13 o
  -1   4   9       18.37       23.84      7.59 o
   0   4   9      199.53      220.16     14.53 o
   1   4   9       31.99       35.22      8.42 o
   2   4   9      133.74      150.94     14.77 o
   3   4   9        6.25        9.90     13.65 o
   4   4   9        0.55        3.15      8.15 o
  -7   5   9       39.72       34.07     12.69 o
  -6   5   9        7.24       10.79      6.69 o
  -5   5   9        0.17        2.53      6.02 o
  -4   5   9      249.77      287.77     17.41 o
  -3   5   9        4.86        2.00      3.27 o
  -2   5   9       21.10       15.67      5.28 o
  -1   5   9       76.32       78.28      9.98 o
   0   5   9        8.99       18.08      6.54 o
   1   5   9       54.85       58.94     10.24 o
   2   5   9       11.17        8.97      6.32 o
   3   5   9        2.26        2.67      6.02 o
   4   5   9        0.06        1.93      8.18 o
  -7   6   9       18.29       23.02      8.58 o
  -6   6   9        3.27        1.02      5.79 o
  -5   6   9       94.39      104.69     13.06 o
  -4   6   9       57.93       52.18     14.67 o
  -3   6   9        5.02       17.61     10.53 o
  -2   6   9       44.94       44.20     17.32 o
  -1   6   9        8.77       14.73      6.04 o
   0   6   9       27.51       24.99      8.23 o
   1   6   9        4.37        2.16      6.08 o
   2   6   9        0.45       -3.86      5.38 o
   3   6   9       21.11        4.17      6.87 o
  -6   7   9        0.43        0.82      8.65 o
  -5   7   9       59.85       66.88     11.19 o
  -4   7   9      299.38      281.51     19.04 o
  -3   7   9        0.81        3.04      6.94 o
  -2   7   9       31.50        6.14      8.89 o
  -1   7   9      303.30      298.14     18.27 o
   0   7   9        6.47        8.82      6.04 o
   1   7   9        7.50       12.89      9.96 o
   2   7   9       50.59       45.21     10.44 o
  -5   8   9       49.43       62.28     13.36 o
  -4   8   9       15.01        6.16      9.16 o
  -3   8   9       12.31       -0.05      8.31 o
  -2   8   9       21.49       38.62     13.91 o
  -1   8   9        1.38        3.70     10.49 o
   0   8   9        4.36       10.13      7.34 o
  -1  -9  10       10.00       18.78      9.28 o
   0  -9  10       19.37       13.56      9.89 o
   1  -9  10       14.47       42.72     15.15 o
   2  -9  10       14.72       14.37     11.06 o
   3  -9  10        2.70       -6.11      7.14 o
  -3  -8  10       19.61       19.90      7.03 o
  -2  -8  10       47.50       35.32      7.78 o
  -1  -8  10        2.47        7.49      7.58 o
   0  -8  10       13.71        0.53      6.87 o
   1  -8  10        5.79        9.01      9.23 o
   2  -8  10      116.84       95.93     18.22 o
   3  -8  10       86.02       76.07     14.04 o
   4  -8  10       65.12       72.84     11.27 o
  -4  -7  10       85.01       88.88     12.32 o
  -3  -7  10        0.07       -0.56     11.92 o
  -2  -7  10       35.45       18.75      6.24 o
  -1  -7  10       54.78       58.14      9.08 o
   0  -7  10       14.95        6.43      5.25 o
   1  -7  10      589.97      444.56     30.20 o
   2  -7  10       31.36       24.48     10.59 o
   3  -7  10        0.59        8.05      7.88 o
   4  -7  10       80.95       77.30     17.27 o
   5  -7  10       17.77       22.61      7.28 o
  -5  -6  10        8.00       14.09      8.91 o
  -4  -6  10        0.34       -2.32      4.17 o
  -3  -6  10      352.34      331.53     19.11 o
  -2  -6  10       72.46       56.45      8.71 o
  -1  -6  10      114.47      123.75     16.93 o
   0  -6  10       21.60       25.09      6.33 o
   1  -6  10       72.65       94.24     18.65 o
   2  -6  10        1.04       -0.10      4.27 o
   3  -6  10      560.99      540.04     33.00 o
   4  -6  10      415.90      449.11     21.30 o
   5  -6  10        9.49       19.09     12.86 o
  -6  -5  10        2.69        5.91      6.80 o
  -5  -5  10       31.04       47.38     11.32 o
  -4  -5  10      269.19      234.05     29.20 o
  -3  -5  10      848.06      879.03     28.57 o
  -2  -5  10     1073.42     1049.77     30.22 o
  -1  -5  10      258.98      233.05     29.13 o
   0  -5  10        0.03       -1.15      3.43 o
   1  -5  10        0.22        2.40      3.09 o
   2  -5  10       52.24       39.47      5.65 o
   3  -5  10       79.73       74.83      9.38 o
   4  -5  10      245.21      251.46     33.64 o
   5  -5  10        8.75        8.62      7.82 o
   6  -5  10        0.04       11.30      7.52 o
  -6  -4  10        6.34       -4.48      5.32 o
  -5  -4  10       31.37       37.28      8.72 o
  -4  -4  10       33.30       40.52      9.55 o
  -3  -4  10      191.09      176.17     29.48 o
  -2  -4  10       75.32       81.52      9.66 o
  -1  -4  10      777.57      824.78     24.84 o
   0  -4  10        0.28        2.37      3.01 o
   1  -4  10       98.04      105.65      9.76 o
   2  -4  10        4.17        1.77      5.84 o
   3  -4  10       28.02       27.82      5.32 o
   4  -4  10       20.51       26.23      6.54 o
   5  -4  10       26.50       32.32     12.01 o
  -7  -3  10        3.87       -0.71      6.49 o
  -6  -3  10       35.83       35.98      9.30 o
  -5  -3  10       30.28       18.91     13.25 o
  -4  -3  10      447.97      428.39     24.70 o
  -3  -3  10      318.05      288.13     14.84 o
  -2  -3  10      206.52      221.39     13.47 o
  -1  -3  10       67.39       56.07      7.48 o
   0  -3  10      232.23      224.63     11.30 o
   1  -3  10        0.65        2.80      3.01 o
   2  -3  10      169.49      167.05      9.33 o
   3  -3  10        3.03        3.13      3.54 o
   4  -3  10       17.58       14.10      5.87 o
   5  -3  10       29.08       27.74     10.08 o
   6  -3  10       15.78       14.42      9.23 o
  -7  -2  10       49.76       29.59      9.59 o
  -6  -2  10       12.82       15.84      7.03 o
  -5  -2  10        1.80       -0.79      5.29 o
  -4  -2  10     1835.29     1752.78     57.08 o
  -3  -2  10       19.40       16.54      6.06 o
  -2  -2  10        9.27        7.22      4.38 o
  -1  -2  10       79.79       97.95      6.84 o
   0  -2  10       70.45       68.66      5.68 o
   1  -2  10      343.00      301.36     13.08 o
   2  -2  10        4.08        3.41      5.28 o
   3  -2  10       13.73        4.81      5.65 o
   4  -2  10       48.04       46.29      8.71 o
   5  -2  10       27.54       22.60      9.99 o
   6  -2  10       22.26       19.50     10.79 o
  -7  -1  10        0.42       -5.67      6.56 o
  -6  -1  10      150.52      134.26     13.97 o
  -5  -1  10        4.57        1.06      5.47 o
  -4  -1  10       12.10       19.48      6.65 o
  -3  -1  10      152.30      131.36     17.04 o
  -2  -1  10       10.15       19.27      3.10 o
  -1  -1  10      208.34      225.74     11.73 o
   0  -1  10      353.06      362.25     10.87 o
   1  -1  10       16.45       15.31      4.15 o
   2  -1  10       74.97       74.83      9.45 o
   3  -1  10        0.38        3.07      5.03 o
   4  -1  10       63.20       54.10      9.11 o
   5  -1  10       80.22       79.48     11.62 o
   6  -1  10       17.41       12.91      9.67 o
  -8   0  10        5.00       23.72     13.30 o
  -7   0  10        3.39        6.82      6.36 o
  -6   0  10       11.17        4.70     10.57 o
  -5   0  10        0.29        7.15      6.27 o
  -4   0  10       66.88       73.55      9.64 o
  -3   0  10       21.00       22.63      7.02 o
  -2   0  10      223.47      232.03      8.67 o
  -1   0  10      222.78      274.82      9.37 o
   0   0  10      274.82      282.24      9.13 o
   1   0  10        1.49        3.92      2.52 o
   2   0  10      342.76      327.01     16.03 o
   3   0  10      391.55      378.14     18.30 o
   4   0  10       35.17       36.10      8.37 o
   5   0  10       51.44       58.71     15.68 o
   6   0  10        2.63        3.13      6.94 o
  -8   1  10        3.39        5.31     11.51 o
  -7   1  10       56.39       94.79     18.95 o
  -6   1  10      126.08      125.72     13.08 o
  -5   1  10      323.93      329.18     28.44 o
  -4   1  10      108.16      113.47      7.89 o
  -3   1  10       30.65       33.72      4.90 o
  -2   1  10      166.36      155.22     10.26 o
  -1   1  10      257.99      258.87     11.41 o
   0   1  10       73.37       63.37      5.02 o
   1   1  10        1.10       -0.20      3.86 o
   2   1  10      103.83      101.96     11.41 o
   3   1  10      123.17      132.27     13.61 o
   4   1  10        9.61        7.19      6.47 o
   5   1  10       34.33       47.58     10.49 o
  -8   2  10       33.23       35.63     14.05 o
  -7   2  10       46.76       37.70     15.03 o
  -6   2  10       51.64       55.77     16.07 o
  -5   2  10      337.32      351.77     17.05 o
  -4   2  10       17.78       21.81      4.86 o
  -3   2  10       61.42       72.00      6.79 o
  -2   2  10      281.44      276.96     14.28 o
  -1   2  10      169.58      170.13      8.21 o
   0   2  10      251.96      238.22     13.42 o
   1   2  10        9.81       24.35      6.49 o
   2   2  10       53.83       39.83      8.41 o
   3   2  10      148.90      117.58     13.80 o
   4   2  10        0.28        5.56      8.83 o
   5   2  10        0.20       -1.05      7.11 o
  -8   3  10        0.83        3.49     11.45 o
  -7   3  10        8.88       16.39     11.35 o
  -6   3  10       24.78       26.21     13.05 o
  -5   3  10       17.95       27.79      5.52 o
  -4   3  10      130.91      140.30      9.52 o
  -3   3  10      364.71      323.31     11.83 o
  -2   3  10        0.70        2.99      6.49 o
  -1   3  10       19.22       12.18      5.68 o
   0   3  10       26.61       21.85      7.95 o
   1   3  10       52.84       56.93      9.32 o
   2   3  10      153.13      152.47     14.11 o
   3   3  10       29.69       27.39      8.67 o
   4   3  10        2.03       14.29      7.66 o
   5   3  10       38.26       51.17     12.43 o
  -8   4  10       22.63       37.34     16.27 o
  -7   4  10        0.11       -9.11     11.25 o
  -6   4  10       34.04       34.16     16.07 o
  -5   4  10        4.89        5.99      7.89 o
  -4   4  10       69.56       66.74     13.10 o
  -3   4  10      394.82      416.26     14.09 o
  -2   4  10       44.19       49.42      6.07 o
  -1   4  10       14.00       18.15      5.93 o
   0   4  10        0.46       -1.61      5.03 o
   1   4  10       77.68       73.98     17.18 o
   2   4  10       92.06       92.66     12.31 o
   3   4  10       73.26       73.09     11.75 o
   4   4  10       14.97       24.97     17.81 o
  -7   5  10        3.88       -2.89      6.29 o
  -6   5  10        3.09       -5.26      5.26 o
  -5   5  10       28.01       46.25     12.67 o
  -4   5  10       54.16       92.29     19.13 o
  -3   5  10        2.42        0.56      3.46 o
  -2   5  10       64.67       56.72      8.58 o
  -1   5  10       66.76       50.58      8.64 o
   0   5  10      106.82      126.71     13.37 o
   1   5  10        3.80       14.60     10.33 o
   2   5  10        1.71        4.69      7.41 o
   3   5  10       81.84       82.37     12.23 o
  -7   6  10        1.71        2.00      9.63 o
  -6   6  10        2.91        7.43      6.72 o
  -5   6  10        0.02        1.61      9.57 o
  -4   6  10       31.14       17.99      7.38 o
  -3   6  10        0.69        0.63      7.67 o
  -2   6  10       20.43       17.72      6.34 o
  -1   6  10        0.00        2.71      5.23 o
   0   6  10        1.11       -5.50      6.19 o
   1   6  10        0.17       -5.68      7.85 o
   2   6  10       56.62       65.32     11.66 o
   3   6  10       15.55       19.08      7.92 o
  -6   7  10        0.15        0.44      7.33 o
  -5   7  10        2.32        2.85     10.27 o
  -4   7  10      140.80      164.36     23.09 o
  -3   7  10       14.45       -1.70      7.46 o
  -2   7  10        1.58       -1.68      8.11 o
  -1   7  10       30.83       39.21      8.54 o
   0   7  10       12.02        2.46     11.60 o
   1   7  10       23.49       17.28      8.90 o
  -5   8  10      123.11      109.49     20.65 o
  -4   8  10        7.13       20.97     11.64 o
  -3   8  10        1.59       12.49     11.11 o
  -2   8  10        7.00       13.78     10.89 o
  -1   8  10        5.94        1.60      9.81 o
   0   8  10       13.99       20.97      7.47 o
   0  -9  11        3.89       14.49      8.64 o
   1  -9  11        2.99       11.61     11.69 o
   2  -9  11        5.22        6.65      7.84 o
  -3  -8  11      152.16      184.81     19.29 o
  -2  -8  11        5.69        9.45      6.65 o
  -1  -8  11        2.54        9.00      7.27 o
   0  -8  11        8.46        1.22      8.52 o
   1  -8  11        0.00        1.53      7.52 o
   2  -8  11       78.00       76.62     17.25 o
   3  -8  11       20.45       12.51      9.74 o
   4  -8  11       94.69      108.46     13.26 o
  -4  -7  11       10.22       13.86      6.56 o
  -3  -7  11       10.80       14.00      5.56 o
  -2  -7  11       48.77       54.76      8.98 o
  -1  -7  11        4.79       11.87      9.63 o
   0  -7  11        0.11       -0.96      4.37 o
   1  -7  11       10.80       10.59      8.33 o
   2  -7  11       69.90       86.97     16.97 o
   3  -7  11       29.51       44.91      8.29 o
   4  -7  11       10.12        1.98      6.13 o
  -5  -6  11      159.67      185.07     17.98 o
  -4  -6  11        5.20       -0.41      4.51 o
  -3  -6  11      151.14      133.60     13.62 o
  -2  -6  11       93.21       86.67     10.76 o
  -1  -6  11        0.01        0.13      3.72 o
   0  -6  11      112.75      115.37     11.70 o
   1  -6  11      211.64      198.03     14.21 o
   2  -6  11      145.67      162.93     13.90 o
   3  -6  11       35.80       49.88      8.11 o
   4  -6  11      158.38      163.13     27.92 o
   5  -6  11        0.11       -4.79      4.79 o
  -6  -5  11        0.23        3.28      6.84 o
  -5  -5  11       97.84      117.40     14.58 o
  -4  -5  11        0.21        3.41      4.56 o
  -3  -5  11       24.07       25.86      6.69 o
  -2  -5  11      166.36      173.36     14.34 o
  -1  -5  11       18.56       31.94      7.22 o
   0  -5  11      155.74      155.11     12.76 o
   1  -5  11       31.32       29.81      4.95 o
   2  -5  11        0.03        3.01      3.50 o
   3  -5  11      599.13      648.74     35.93 o
   4  -5  11       15.64       26.48      6.87 o
   5  -5  11       20.89        9.91      9.69 o
  -6  -4  11       19.18       18.21      7.71 o
  -5  -4  11       24.48       18.27      7.48 o
  -4  -4  11      283.91      244.71     17.07 o
  -3  -4  11      336.38      317.43     16.61 o
  -2  -4  11      242.92      212.48     14.84 o
  -1  -4  11        0.20       -2.86      6.09 o
   0  -4  11      106.53      116.98     10.91 o
   1  -4  11        0.02        4.67      3.08 o
   2  -4  11      442.71      476.96     22.07 o
   3  -4  11      847.09      770.59     20.06 o
   4  -4  11        4.18        4.17      7.21 o
   5  -4  11        5.13       10.89      8.23 o
   6  -4  11        0.76        1.92      7.82 o
  -7  -3  11        3.19       -6.13      6.13 o
  -6  -3  11      109.12       84.73     12.37 o
  -5  -3  11      170.73      168.99     15.46 o
  -4  -3  11      397.47      367.36     18.31 o
  -3  -3  11      323.63      311.86     27.45 o
  -2  -3  11        1.62       -5.18      5.18 o
  -1  -3  11      374.36      352.73     15.73 o
   0  -3  11       25.17       27.76      4.55 o
   1  -3  11       14.16       16.77      5.03 o
   2  -3  11        0.74        7.34      4.43 o
   3  -3  11      249.00      254.83     15.67 o
   4  -3  11        1.52       10.11      5.75 o
   5  -3  11       74.85       92.67     17.53 o
   6  -3  11        7.85       18.63     10.52 o
  -7  -2  11       21.90       14.33      7.70 o
  -6  -2  11       15.75       18.55      7.34 o
  -5  -2  11       74.63       69.59     10.86 o
  -4  -2  11      407.73      373.83     18.40 o
  -3  -2  11        8.85        9.67      5.36 o
  -2  -2  11       63.63       67.08      8.53 o
  -1  -2  11       23.75       30.80      4.23 o
   0  -2  11      175.58      164.47      8.28 o
   1  -2  11       41.39       41.44      5.45 o
   2  -2  11      537.42      533.67     15.07 o
   3  -2  11       14.89       -0.06      6.66 o
   4  -2  11       16.50       16.41      8.85 o
   5  -2  11        6.78        7.11      6.84 o
   6  -2  11       23.86       20.17     11.11 o
  -7  -1  11        0.30        3.74     13.66 o
  -6  -1  11        0.93        2.38      6.04 o
  -5  -1  11      344.74      357.57     18.31 o
  -4  -1  11     1064.66     1005.81     56.02 o
  -3  -1  11       22.31       23.84      6.64 o
  -2  -1  11      133.81      128.72     10.47 o
  -1  -1  11      320.64      309.85     10.20 o
   0  -1  11        0.06        5.45      3.82 o
   1  -1  11        9.73        9.12      4.61 o
   2  -1  11      564.36      548.58     20.57 o
   3  -1  11       32.28       25.85      7.28 o
   4  -1  11      418.74      398.35     19.90 o
   5  -1  11        8.30        4.31      5.70 o
   6  -1  11        5.31        4.50      9.18 o
  -8   0  11       23.75        2.77     12.28 o
  -7   0  11       80.15       80.99     12.16 o
  -6   0  11        0.86       -5.22      6.10 o
  -5   0  11      116.76      114.99     12.74 o
  -4   0  11      302.34      302.00     15.67 o
  -3   0  11      122.87      110.05     10.57 o
  -2   0  11      165.41      155.09      7.83 o
  -1   0  11       86.98       85.76      6.44 o
   0   0  11       81.52       68.52      7.81 o
   1   0  11       12.30       16.81      5.77 o
   2   0  11       18.61       23.81     10.18 o
   3   0  11       21.29       15.37     16.19 o
   4   0  11       29.10       13.78      7.32 o
   5   0  11       17.88        4.57      8.17 o
  -8   1  11      155.20      131.05     24.06 o
  -7   1  11      121.53      137.36     23.87 o
  -6   1  11       10.19        2.01      6.72 o
  -5   1  11        0.06        1.84      7.27 o
  -4   1  11       96.33       95.38     10.85 o
  -3   1  11      485.93      480.64     20.29 o
  -2   1  11        6.01        7.80      3.14 o
  -1   1  11     1160.14     1131.46     20.72 o
   0   1  11      199.59      200.11     15.74 o
   1   1  11      102.82      121.94     11.51 o
   2   1  11      242.14      236.93     16.22 o
   3   1  11       93.71       98.35     12.44 o
   4   1  11      442.19      398.77     21.55 o
   5   1  11       51.41       82.01     12.78 o
  -8   2  11       84.06       88.92     22.02 o
  -7   2  11        8.12        3.94     12.18 o
  -6   2  11      336.63      354.62     30.47 o
  -5   2  11       63.43       54.48      9.75 o
  -4   2  11       19.10       16.29      5.53 o
  -3   2  11       82.70       91.94      7.71 o
  -2   2  11      561.40      576.72     15.18 o
  -1   2  11      570.88      595.93     20.14 o
   0   2  11       78.40       60.86      8.76 o
   1   2  11        0.72        7.01      7.17 o
   2   2  11      221.22      235.64     16.85 o
   3   2  11       22.44       24.63      7.66 o
   4   2  11      220.09      246.30     22.49 o
   5   2  11       15.37       26.27      9.09 o
  -8   3  11        4.27       -6.26     12.08 o
  -7   3  11       57.77       57.47     18.02 o
  -6   3  11       57.34       45.54     15.40 o
  -5   3  11      207.20      217.28     11.88 o
  -4   3  11       77.46       80.92      8.04 o
  -3   3  11       99.81      105.76      8.57 o
  -2   3  11       84.24      101.70      8.26 o
  -1   3  11        0.71       -0.15      4.20 o
   0   3  11       58.72       42.72      8.50 o
   1   3  11       62.02       62.14     14.11 o
   2   3  11        0.39       -0.54      4.70 o
   3   3  11       68.08       64.07     11.49 o
   4   3  11       29.64       30.67     14.78 o
  -7   4  11       31.49       23.89     14.42 o
  -6   4  11       36.68       47.46      9.23 o
  -5   4  11       23.64       33.51      7.88 o
  -4   4  11      115.90      114.41     12.15 o
  -3   4  11      416.89      434.86     14.69 o
  -2   4  11       46.88       48.04      8.07 o
  -1   4  11       15.08       15.49      6.32 o
   0   4  11      178.45      203.85     15.51 o
   1   4  11        0.17        4.33      5.35 o
   2   4  11      126.95      124.37     14.31 o
   3   4  11       34.82       29.43      9.58 o
   4   4  11       36.26       36.47     10.91 o
  -7   5  11       18.39       30.20     15.51 o
  -6   5  11        0.06       -0.31      9.48 o
  -5   5  11        0.20       -5.60      5.60 o
  -4   5  11       92.73      101.03     12.30 o
  -3   5  11        1.42       -2.64      4.44 o
  -2   5  11        0.17        4.70      4.94 o
  -1   5  11        0.03       -5.21      5.73 o
   0   5  11        2.94        8.82      6.02 o
   1   5  11       30.14       30.27     11.79 o
   2   5  11       54.79       58.56     10.53 o
   3   5  11        4.20        1.58      8.00 o
  -6   6  11       18.56       18.20      8.85 o
  -5   6  11        3.73        9.03      6.36 o
  -4   6  11       24.78       41.57     12.01 o
  -3   6  11       13.01        8.41      7.52 o
  -2   6  11       20.02        8.56      5.77 o
  -1   6  11       87.04      102.21     14.46 o
   0   6  11        1.44        5.14      5.82 o
   1   6  11        2.39        4.53      6.30 o
   2   6  11        0.01        8.62      7.58 o
  -6   7  11       28.26       31.48     21.78 o
  -5   7  11        4.14        5.97      7.11 o
  -4   7  11       19.02       36.90     12.28 o
  -3   7  11       13.93       18.02     10.01 o
  -2   7  11        0.04        9.38      9.16 o
  -1   7  11      124.36      131.18     19.91 o
   0   7  11        2.58       -7.59     13.60 o
   1   7  11       10.18        0.59      6.55 o
  -4   8  11        0.78       21.48     11.23 o
  -3   8  11        3.00       16.51     11.30 o
  -2   8  11       15.11       16.07     10.74 o
  -1   8  11        0.00       10.86     10.18 o
  -2  -8  12        2.42       13.07      6.55 o
  -1  -8  12        2.02        9.93      5.53 o
   0  -8  12        0.00       15.83      9.26 o
   1  -8  12       99.48      145.93     23.60 o
   2  -8  12       20.28       16.20     10.40 o
   3  -8  12       42.66       39.16     13.71 o
  -4  -7  12       25.78       21.43     10.96 o
  -3  -7  12      130.80      123.93     13.91 o
  -2  -7  12        7.81        8.88     10.12 o
  -1  -7  12        2.65        9.00      5.18 o
   0  -7  12        1.25        3.18      4.86 o
   1  -7  12       11.81        7.91      8.69 o
   2  -7  12        0.08        4.44      6.21 o
   3  -7  12       88.61       95.18     18.50 o
   4  -7  12       76.44       79.70     11.14 o
  -5  -6  12       13.34       14.71      7.07 o
  -4  -6  12       33.46       46.14      8.81 o
  -3  -6  12        9.07        7.74      6.40 o
  -2  -6  12       24.14       22.54      6.40 o
  -1  -6  12       80.19       75.85     16.90 o
   0  -6  12        1.03        0.64      4.23 o
   1  -6  12       17.93       13.63      5.80 o
   2  -6  12       30.46       41.16     12.28 o
   3  -6  12       12.54        0.09      5.06 o
   4  -6  12       27.93       29.54      7.16 o
   5  -6  12       26.42       19.09     10.59 o
  -5  -5  12        4.41        1.94      5.11 o
  -4  -5  12        4.99        4.24     10.81 o
  -3  -5  12      140.71      165.62     15.13 o
  -2  -5  12       20.13       13.50      5.38 o
  -1  -5  12      202.16      211.24     15.36 o
   0  -5  12      324.86      358.54     17.60 o
   1  -5  12       29.68       30.49      8.83 o
   2  -5  12        0.08        0.58      4.15 o
   3  -5  12        1.74        2.56      4.45 o
   4  -5  12       32.85       49.00     12.56 o
   5  -5  12        2.68       23.31     10.23 o
  -6  -4  12       36.52       63.28     15.33 o
  -5  -4  12        3.39       -2.89      5.20 o
  -4  -4  12      332.19      260.42     17.97 o
  -3  -4  12        0.35       -4.00      4.00 o
  -2  -4  12        0.52        4.38      4.81 o
  -1  -4  12      167.71      194.35     14.07 o
   0  -4  12      308.47      292.97     15.23 o
   1  -4  12      352.65      343.19     20.75 o
   2  -4  12      104.41      132.24      9.49 o
   3  -4  12       28.21       28.02      5.40 o
   4  -4  12       19.54        6.19      7.62 o
   5  -4  12        8.63       17.00      8.89 o
  -6  -3  12       23.17       20.10      7.89 o
  -5  -3  12       37.58       38.20      8.77 o
  -4  -3  12       78.38       74.20     10.99 o
  -3  -3  12       66.91       51.21      9.43 o
  -2  -3  12       10.79        9.13      4.85 o
  -1  -3  12      288.55      270.10     14.75 o
   0  -3  12       42.80       44.87      5.32 o
   1  -3  12       56.11       59.91      6.42 o
   2  -3  12      701.60      690.35     53.35 o
   3  -3  12      140.22      142.33     15.89 o
   4  -3  12       39.88       50.58     12.43 o
   5  -3  12        0.56       -0.39      7.24 o
  -7  -2  12        5.02       15.46     10.12 o
  -6  -2  12        1.07        5.34      6.40 o
  -5  -2  12      179.30      170.52     15.62 o
  -4  -2  12        6.69       13.65      8.68 o
  -3  -2  12       23.45       19.57      6.59 o
  -2  -2  12        5.12        8.21      5.79 o
  -1  -2  12       39.86       37.49      6.72 o
   0  -2  12        1.48        3.80      4.38 o
   1  -2  12      491.34      513.85     14.81 o
   2  -2  12      299.14      321.11     16.10 o
   3  -2  12      184.05      170.92     14.28 o
   4  -2  12       54.39       79.10     10.96 o
   5  -2  12       11.50       24.84     10.71 o
  -7  -1  12        7.48        6.14      7.59 o
  -6  -1  12       55.21       59.64     15.95 o
  -5  -1  12        5.75        2.49      6.54 o
  -4  -1  12       32.95       25.36      8.65 o
  -3  -1  12       57.78       73.52      9.72 o
  -2  -1  12      240.16      243.10     13.45 o
  -1  -1  12      174.79      174.50     12.28 o
   0  -1  12       24.60       26.30      4.61 o
   1  -1  12       83.39       84.63      9.99 o
   2  -1  12       81.09       78.88     10.28 o
   3  -1  12       34.19       36.46      7.70 o
   4  -1  12       78.29       68.19     10.34 o
   5  -1  12        9.27       10.39     11.56 o
  -7   0  12       33.76       28.39      9.09 o
  -6   0  12      242.46      259.98     18.73 o
  -5   0  12     1407.83     1439.87     36.87 o
  -4   0  12      165.45      167.76     13.84 o
  -3   0  12        1.34        1.68      5.35 o
  -2   0  12       87.38       82.11      6.63 o
  -1   0  12       49.60       56.56      5.72 o
   0   0  12      139.66      153.61     11.49 o
   1   0  12      814.68      851.59     26.10 o
   2   0  12       26.31       21.63      7.24 o
   3   0  12      229.19      218.64     17.01 o
   4   0  12       60.08       52.45     10.14 o
   5   0  12        0.44       -2.38      6.13 o
  -7   1  12       62.25       67.58     19.17 o
  -6   1  12       58.42       58.23     10.86 o
  -5   1  12      419.45      437.32     20.13 o
  -4   1  12       54.79       50.15      9.28 o
  -3   1  12        0.33        7.02      3.50 o
  -2   1  12      730.27      795.32     23.66 o
  -1   1  12        9.34       12.43      5.15 o
   0   1  12        3.39        4.93      4.50 o
   1   1  12      770.10      737.24     25.00 o
   2   1  12      154.93      129.65     13.48 o
   3   1  12       50.90       52.04      9.97 o
   4   1  12       14.50       23.51      7.30 o
   5   1  12        0.55       -6.19      6.19 o
  -7   2  12        6.14       22.41     14.32 o
  -6   2  12       10.92       21.75     13.23 o
  -5   2  12       19.34       22.32      7.17 o
  -4   2  12        5.78        7.53      5.43 o
  -3   2  12        9.00        7.88      4.38 o
  -2   2  12        2.61        1.51      4.03 o
  -1   2  12       30.31       40.56      7.34 o
   0   2  12        7.50        2.28      9.00 o
   1   2  12      244.03      237.86     16.12 o
   2   2  12       12.99       20.17      7.41 o
   3   2  12      108.40      111.05     14.06 o
   4   2  12        0.09        2.28      6.60 o
  -7   3  12        0.20       -4.99     11.83 o
  -6   3  12      136.45      160.44     24.28 o
  -5   3  12       92.38      102.34     11.93 o
  -4   3  12        0.02        4.72      4.48 o
  -3   3  12        5.25        2.36      4.07 o
  -2   3  12      189.94      187.61     13.47 o
  -1   3  12        0.87        2.40      5.93 o
   0   3  12       80.13       71.98     10.04 o
   1   3  12      288.47      309.13     22.94 o
   2   3  12      205.95      190.55     16.40 o
   3   3  12       67.15       52.11     15.93 o
   4   3  12        2.06        9.97      8.12 o
  -7   4  12        7.73        3.14     12.23 o
  -6   4  12      112.16      128.39     21.84 o
  -5   4  12       25.05       38.80      7.53 o
  -4   4  12       53.20       46.76      6.59 o
  -3   4  12       73.37       70.37      9.24 o
  -2   4  12       10.99       14.59      5.78 o
  -1   4  12       72.68       74.13     11.51 o
   0   4  12       10.21       26.33      7.14 o
   1   4  12       22.12       19.05      6.90 o
   2   4  12       13.08        5.59      6.11 o
   3   4  12       34.52       27.67      9.30 o
  -7   5  12       22.02       14.90     13.73 o
  -6   5  12       18.91       24.34     17.31 o
  -5   5  12       37.36       52.74     10.32 o
  -4   5  12       38.31       37.30      8.75 o
  -3   5  12        3.39        7.84      4.82 o
  -2   5  12       11.03       12.94      5.83 o
  -1   5  12       70.51       76.08     11.07 o
   0   5  12        2.89        7.59      5.50 o
   1   5  12        2.55        9.21     16.58 o
   2   5  12      109.93      103.55     14.00 o
  -6   6  12       13.08        7.51     13.26 o
  -5   6  12       50.55       63.20     10.57 o
  -4   6  12      166.43      176.23     23.31 o
  -3   6  12        0.03        4.50      8.89 o
  -2   6  12       21.49       22.40      7.15 o
  -1   6  12       23.88       12.69      6.24 o
   0   6  12        0.16        1.48      9.40 o
   1   6  12       11.29        3.34      7.01 o
  -5   7  12        3.86       21.17     10.61 o
  -4   7  12       14.93       12.59     10.52 o
  -3   7  12       23.56       35.70     12.18 o
  -2   7  12       16.09       12.91      9.31 o
  -1   7  12        6.46        6.14      6.26 o
   0   7  12        4.81       -3.92      6.21 o
  -2  -8  13       93.05       84.72     12.82 o
  -1  -8  13      104.07       97.61     12.42 o
   0  -8  13        0.01       15.88      9.43 o
   1  -8  13       45.71       34.80     14.15 o
   2  -8  13       15.88       34.65     13.20 o
  -3  -7  13        5.23       10.64      6.42 o
  -2  -7  13       68.54       87.07     29.75 o
  -1  -7  13        1.64       12.25      6.50 o
   0  -7  13       34.74       38.62     10.32 o
   1  -7  13       17.24        8.91      9.76 o
   2  -7  13       18.52       18.42      9.21 o
   3  -7  13       25.44        7.38      8.46 o
  -4  -6  13       15.04        3.17      5.58 o
  -3  -6  13       36.94       51.15     17.38 o
  -2  -6  13        9.33        7.43      5.63 o
  -1  -6  13        4.25        9.70      5.07 o
   0  -6  13       50.43       39.74      8.04 o
   1  -6  13      160.50      158.76     20.88 o
   2  -6  13      125.71      171.99     22.02 o
   3  -6  13       47.20       37.07      8.39 o
   4  -6  13       36.68       27.86     11.38 o
  -5  -5  13        6.23        8.60      8.72 o
  -4  -5  13       77.84       83.06     13.41 o
  -3  -5  13      120.31      105.77     35.47 o
  -2  -5  13        0.39       15.94      5.57 o
  -1  -5  13       11.30        6.54      7.87 o
   0  -5  13       52.48       44.51      8.00 o
   1  -5  13       21.35       25.67      6.28 o
   2  -5  13      115.16      111.59      9.22 o
   3  -5  13       18.75        2.11      5.56 o
   4  -5  13        5.18       15.10      9.96 o
  -6  -4  13       68.73       89.88     13.66 o
  -5  -4  13        3.49        7.51      5.98 o
  -4  -4  13      110.13      108.44     14.46 o
  -3  -4  13       69.49       70.53     10.12 o
  -2  -4  13       19.52       12.91     11.38 o
  -1  -4  13       95.35       68.47      9.29 o
   0  -4  13       13.96       28.30      6.32 o
   1  -4  13       49.90       44.17      9.92 o
   2  -4  13      281.81      282.39     12.57 o
   3  -4  13        0.22        0.71      5.77 o
   4  -4  13       68.15       38.48     12.40 o
   5  -4  13        0.63       10.69      9.40 o
  -6  -3  13       10.04        6.06      6.98 o
  -5  -3  13        1.88        2.54      6.57 o
  -4  -3  13       17.85       18.58      6.99 o
  -3  -3  13      267.21      239.11     16.49 o
  -2  -3  13      127.40      123.83     12.18 o
  -1  -3  13       31.59       46.38      7.83 o
   0  -3  13        7.87       16.27      5.63 o
   1  -3  13        4.85        9.09      4.08 o
   2  -3  13      151.63      143.24     12.76 o
   3  -3  13      192.02      210.12     15.75 o
   4  -3  13        3.01        1.34      6.21 o
   5  -3  13        0.01        0.88      7.38 o
  -7  -2  13       88.96      109.08     15.01 o
  -6  -2  13        2.26       -8.40      8.70 o
  -5  -2  13      439.60      485.21     23.74 o
  -4  -2  13       44.77       28.57      7.83 o
  -3  -2  13      622.03      589.33     22.48 o
  -2  -2  13      160.49      152.43     13.88 o
  -1  -2  13      122.00       94.46     10.22 o
   0  -2  13       98.38      132.17      8.74 o
   1  -2  13      280.15      278.98     11.54 o
   2  -2  13     1204.51     1203.54     32.55 o
   3  -2  13       42.33       54.02      9.11 o
   4  -2  13        1.78        4.43      6.40 o
   5  -2  13        0.00       -4.72      6.62 o
  -7  -1  13        4.25        3.16      7.71 o
  -6  -1  13       30.76       38.20      9.31 o
  -5  -1  13       83.79       65.45     11.41 o
  -4  -1  13      347.59      354.45     18.35 o
  -3  -1  13      174.31      166.98     15.88 o
  -2  -1  13        1.65        0.38      4.39 o
  -1  -1  13      322.74      346.38     11.92 o
   0  -1  13        2.58        3.19      4.65 o
   1  -1  13      576.49      609.91     22.07 o
   2  -1  13      372.48      332.55     17.33 o
   3  -1  13        3.12        8.78      5.77 o
   4  -1  13        2.62        0.48     12.41 o
   5  -1  13        9.62        5.22      7.14 o
  -7   0  13       87.30       84.16     13.07 o
  -6   0  13        9.23       12.42      7.37 o
  -5   0  13        7.59       10.12      6.58 o
  -4   0  13       16.13       20.79      7.07 o
  -3   0  13      110.00       98.81     11.05 o
  -2   0  13      230.86      223.64     14.39 o
  -1   0  13       22.38       23.51      4.74 o
   0   0  13       25.64       31.81      9.21 o
   1   0  13       58.74       67.74     12.17 o
   2   0  13       54.06       61.52      9.81 o
   3   0  13       39.78       27.64      7.84 o
   4   0  13        0.48       -5.98      5.98 o
   5   0  13       40.23       55.12     21.61 o
  -7   1  13        4.18       30.61     15.56 o
  -6   1  13      138.84      136.87     14.85 o
  -5   1  13      350.33      351.68     19.36 o
  -4   1  13       48.70       55.01      9.65 o
  -3   1  13        1.03        3.21      5.90 o
  -2   1  13        1.31        9.10      4.26 o
  -1   1  13       83.90       89.62     10.26 o
   0   1  13       55.70       54.53      8.51 o
   1   1  13      215.24      248.20     41.32 o
   2   1  13      214.63      216.36     18.24 o
   3   1  13       82.35       86.04     12.04 o
   4   1  13        0.01       -5.13      5.66 o
  -7   2  13      107.72       85.50     19.50 o
  -6   2  13      385.36      361.37     31.81 o
  -5   2  13        0.49        9.43     11.83 o
  -4   2  13       17.66       24.51      7.53 o
  -3   2  13       17.72       17.57      4.91 o
  -2   2  13       71.81       54.49      8.71 o
  -1   2  13       86.92       89.45     10.71 o
   0   2  13      115.01      108.82     12.08 o
   1   2  13       69.26       53.83     11.29 o
   2   2  13      323.96      333.29     47.71 o
   3   2  13        1.62        2.73      5.79 o
   4   2  13        4.33        3.51     11.75 o
  -7   3  13        2.53        9.04     12.33 o
  -6   3  13       52.66       44.03     16.27 o
  -5   3  13      122.72      118.54     13.02 o
  -4   3  13      114.59      132.60     10.20 o
  -3   3  13       97.72      103.18     10.95 o
  -2   3  13       12.23       13.33     14.69 o
  -1   3  13        3.10        5.73      4.67 o
   0   3  13      384.28      365.88     18.59 o
   1   3  13        6.97        3.02      5.50 o
   2   3  13        0.39       -3.23      5.04 o
   3   3  13       27.72       25.29      8.60 o
  -7   4  13       29.23       47.81     16.73 o
  -6   4  13      138.24      160.33     24.11 o
  -5   4  13        0.31       -4.42      5.98 o
  -4   4  13        7.57       12.66      4.75 o
  -3   4  13      121.85      107.34     11.58 o
  -2   4  13        2.63        9.04      5.39 o
  -1   4  13        6.73       -2.91      6.35 o
   0   4  13      162.78      186.68     16.30 o
   1   4  13        0.02        3.49      5.50 o
   2   4  13       32.09       37.00      9.60 o
   3   4  13       49.12       36.06     11.85 o
  -6   5  13       37.20       50.39     17.10 o
  -5   5  13       14.20       15.84      6.99 o
  -4   5  13       88.17       96.59     17.05 o
  -3   5  13        0.81       -1.16      6.16 o
  -2   5  13       23.11       22.19      6.73 o
  -1   5  13       67.80       78.52     10.87 o
   0   5  13      167.67      168.36     16.31 o
   1   5  13        1.50        2.80     15.08 o
   2   5  13        4.09       14.71     11.81 o
  -6   6  13        0.40        3.47     17.33 o
  -5   6  13        6.64       15.30      9.94 o
  -4   6  13        1.61        0.10      7.69 o
  -3   6  13       16.91       22.12     10.84 o
  -2   6  13        0.00       -4.72      4.72 o
  -1   6  13       12.96       14.08      6.17 o
   0   6  13        0.62       10.12      6.62 o
   1   6  13      122.13      136.73     16.81 o
  -4   7  13       32.52       36.58     13.08 o
  -3   7  13       10.81       24.72     12.06 o
  -2   7  13        0.10       -8.23      8.23 o
  -1   7  13        9.17        8.02      7.12 o
   0  -8  14       47.17       33.80     12.81 o
   1  -8  14       19.20       17.65     12.15 o
  -3  -7  14        2.57       -9.43     13.03 o
  -2  -7  14       28.63       49.50      9.17 o
  -1  -7  14       17.11       13.96      9.62 o
   0  -7  14        0.24        9.98      5.44 o
   1  -7  14       18.47       17.29      9.31 o
   2  -7  14        0.44       13.88      8.84 o
   3  -7  14        1.11        0.00      7.87 o
  -4  -6  14       18.02       25.08      9.49 o
  -3  -6  14        8.28       14.08      6.22 o
  -2  -6  14       29.43       27.83      7.43 o
  -1  -6  14       61.09       57.76      9.36 o
   0  -6  14      155.08      136.24     20.94 o
   1  -6  14       18.81       21.03      6.47 o
   2  -6  14        2.94        7.19      8.91 o
   3  -6  14        3.84       -3.72      6.69 o
  -5  -5  14       11.83       21.15     11.79 o
  -4  -5  14       10.82       16.86      6.96 o
  -3  -5  14        0.33        3.05      6.02 o
  -2  -5  14        3.10        2.20      4.28 o
  -1  -5  14       69.37       47.70      8.49 o
   0  -5  14       72.18       79.47     10.26 o
   1  -5  14      116.28      102.73     22.45 o
   2  -5  14       84.56       89.89     15.73 o
   3  -5  14       29.32       29.93      9.45 o
   4  -5  14       38.60       30.63     11.28 o
  -5  -4  14       99.04      133.34     15.74 o
  -4  -4  14        0.04       -1.89      4.43 o
  -3  -4  14        3.99        3.38      7.77 o
  -2  -4  14       14.16       12.63      5.19 o
  -1  -4  14        9.84        3.47      4.70 o
   0  -4  14      216.30      208.08     15.11 o
   1  -4  14       44.49       42.20      7.36 o
   2  -4  14       27.21       26.48      6.95 o
   3  -4  14        0.42        2.49      7.01 o
   4  -4  14       24.19       36.70     10.76 o
  -6  -3  14        0.35       -1.12      6.21 o
  -5  -3  14        0.65       -4.11      5.84 o
  -4  -3  14      251.78      238.12     17.93 o
  -3  -3  14      227.65      231.15     16.64 o
  -2  -3  14       98.59      122.39     12.61 o
  -1  -3  14       21.17       16.69     11.61 o
   0  -3  14       32.43       35.40      6.71 o
   1  -3  14       13.84        7.54      3.76 o
   2  -3  14        8.23       16.28      5.80 o
   3  -3  14       36.68       37.85      7.95 o
   4  -3  14       10.76       25.62      9.11 o
  -6  -2  14       14.37       13.56     20.82 o
  -5  -2  14      118.78      129.40     14.77 o
  -4  -2  14      242.67      231.30     34.06 o
  -3  -2  14       40.11       54.90      9.33 o
  -2  -2  14       72.03       80.92     10.92 o
  -1  -2  14      181.97      144.70     12.35 o
   0  -2  14      155.09      144.19      9.94 o
   1  -2  14        2.44        1.08      6.19 o
   2  -2  14        5.16       12.49      5.60 o
   3  -2  14       38.44       38.56     11.86 o
   4  -2  14        3.56        4.24      7.78 o
  -7  -1  14       11.55       24.27     11.83 o
  -6  -1  14        5.97        1.31      6.61 o
  -5  -1  14       19.12       11.73      7.27 o
  -4  -1  14      131.43      133.40     13.84 o
  -3  -1  14        4.83       17.48      6.53 o
  -2  -1  14       52.04       55.54      8.70 o
  -1  -1  14      222.24      239.24     22.63 o
   0  -1  14       12.85        5.27      7.61 o
   1  -1  14      269.96      253.00     29.86 o
   2  -1  14       70.71       58.25     11.03 o
   3  -1  14        6.61       14.82      6.76 o
   4  -1  14        9.19        1.83     10.60 o
  -7   0  14        6.55        3.30      7.32 o
  -6   0  14       82.27       86.05     12.97 o
  -5   0  14        0.07       -5.76      5.76 o
  -4   0  14      124.52      121.58     12.96 o
  -3   0  14       51.07       63.16      9.66 o
  -2   0  14       14.81       18.95      7.36 o
  -1   0  14       85.50       80.33      9.19 o
   0   0  14     1046.03     1076.55     30.34 o
   1   0  14      447.70      428.80     24.01 o
   2   0  14       84.36       85.88     11.53 o
   3   0  14        0.01       12.30      6.36 o
   4   0  14        8.84       26.20      8.53 o
  -7   1  14       15.52       11.35     13.78 o
  -6   1  14      123.38      121.38     14.87 o
  -5   1  14      129.09      127.08     14.23 o
  -4   1  14        0.09        2.11      5.87 o
  -3   1  14       18.08       19.00      7.19 o
  -2   1  14        0.10        0.40      3.43 o
  -1   1  14       13.03       19.63      8.36 o
   0   1  14      189.28      181.66     14.09 o
   1   1  14      366.80      386.66     47.93 o
   2   1  14       24.75       17.93      7.27 o
   3   1  14        6.90        2.46      6.21 o
   4   1  14        9.90       22.85      8.81 o
  -7   2  14       73.12       86.09     20.46 o
  -6   2  14       83.25       99.56     19.75 o
  -5   2  14      301.54      303.23     18.93 o
  -4   2  14        9.43       14.61      7.02 o
  -3   2  14       35.53       29.46      5.99 o
  -2   2  14        2.11        9.81      7.77 o
  -1   2  14       48.32       43.27      8.00 o
   0   2  14      959.75     1000.84     30.88 o
   1   2  14       15.75       10.62      8.43 o
   2   2  14       18.65       18.84      8.26 o
   3   2  14        0.00        0.33     13.59 o
  -7   3  14      131.00      144.33     24.89 o
  -6   3  14      542.12      568.48     38.12 o
  -5   3  14       20.08       14.65      7.64 o
  -4   3  14        1.49        1.08      6.17 o
  -3   3  14      126.70      114.12     11.73 o
  -2   3  14        0.13        6.01      4.79 o
  -1   3  14      116.36      113.80     12.67 o
   0   3  14      520.81      493.77     22.52 o
   1   3  14      171.97      224.43     17.81 o
   2   3  14       66.15       59.31     10.82 o
   3   3  14        3.30        1.66      6.91 o
  -6   4  14        0.43       -4.02      9.91 o
  -5   4  14        0.00        2.70     10.30 o
  -4   4  14       53.92       66.10      9.15 o
  -3   4  14       15.19       25.30      7.03 o
  -2   4  14      125.74      141.09     13.77 o
  -1   4  14       74.98       68.36     10.59 o
   0   4  14        9.13       26.14     15.83 o
   1   4  14      194.03      170.04     16.49 o
   2   4  14       40.79       29.97      9.06 o
  -6   5  14        5.98       21.60     13.20 o
  -5   5  14        0.70       12.51      9.01 o
  -4   5  14        0.20        1.37      7.48 o
  -3   5  14       37.12       40.75      8.30 o
  -2   5  14        0.03        3.10      4.92 o
  -1   5  14        0.35       17.75      8.26 o
   0   5  14       10.16        5.19     14.77 o
   1   5  14        2.02       14.96     12.13 o
  -5   6  14        0.11       14.47     10.66 o
  -4   6  14       57.52       43.01     13.20 o
  -3   6  14       18.98       24.64     12.25 o
  -2   6  14        0.00       -5.32     13.67 o
  -1   6  14        1.29        1.07      5.37 o
   0   6  14       21.54       15.78      7.85 o
  -2  -7  15       17.60       26.37      8.04 o
  -1  -7  15        6.86        5.80     10.28 o
   0  -7  15        3.89       -4.08      4.08 o
   1  -7  15       27.47       21.12     10.84 o
   2  -7  15       23.00       16.63     11.08 o
  -3  -6  15       61.08       69.68     15.52 o
  -2  -6  15      137.44      135.30     14.43 o
  -1  -6  15       10.47       11.04      6.05 o
   0  -6  15        0.07       -4.18      4.18 o
   1  -6  15        0.60       12.03      7.62 o
   2  -6  15       51.96       51.07     13.51 o
  -4  -5  15       10.84       24.75      7.96 o
  -3  -5  15       12.68       12.26      8.43 o
  -2  -5  15      155.52      160.30     15.13 o
  -1  -5  15       12.20        4.48      6.84 o
   0  -5  15       40.57       38.68      8.00 o
   1  -5  15        4.15       11.42      5.00 o
   2  -5  15       84.95       99.51     16.30 o
  -5  -4  15        3.43        1.01      7.01 o
  -4  -4  15        0.07        9.64     10.50 o
  -3  -4  15       28.53       21.95      7.10 o
  -2  -4  15      180.58      165.56     15.22 o
  -1  -4  15      298.28      290.20     18.06 o
   0  -4  15       37.47       30.35      8.97 o
   1  -4  15        0.82        4.49     13.46 o
   3  -4  15       17.97       37.39     10.38 o
   4  -4  15       17.07       20.34     11.30 o
  -6  -3  15       36.29       48.03     11.29 o
  -5  -3  15       25.55       19.06      8.46 o
  -4  -3  15       23.30       24.96      7.88 o
  -3  -3  15       12.94       15.63      6.29 o
  -2  -3  15       12.10       13.23      5.50 o
  -1  -3  15       46.43       37.27      7.21 o
   0  -3  15       24.69       20.33      5.97 o
   1  -3  15      238.85      251.58     23.96 o
   2  -3  15        0.44        2.28      5.07 o
   3  -3  15       25.36       32.39     12.04 o
   4  -3  15       44.56       51.65     13.78 o
  -6  -2  15        3.27       10.84      8.42 o
  -5  -2  15        0.41       -1.19      9.79 o
  -4  -2  15       19.28       15.45      7.41 o
  -3  -2  15       21.47       30.64      8.01 o
  -2  -2  15       23.83       29.56      7.15 o
  -1  -2  15       36.32       38.73      7.18 o
   0  -2  15       44.61       42.13     11.59 o
   1  -2  15       64.87       78.49     12.93 o
   2  -2  15       75.00       73.49     14.02 o
   3  -2  15       14.63       14.02      6.29 o
   4  -2  15       55.23       54.51     10.68 o
  -6  -1  15        0.04       14.60      7.75 o
  -5  -1  15        1.54        3.89      6.30 o
  -4  -1  15      281.85      271.35     18.35 o
  -3  -1  15       39.70       51.35     10.03 o
  -2  -1  15       21.66       16.00      6.53 o
  -1  -1  15      139.59      144.46     12.14 o
   0  -1  15       13.37       13.90     13.99 o
   1  -1  15       17.02       27.10      7.53 o
   2  -1  15       63.29       73.57     10.85 o
   3  -1  15        3.39       16.47      6.42 o
   4  -1  15       69.42       82.77     12.74 o
  -6   0  15      156.36      177.78     17.71 o
  -5   0  15        8.44        5.10      6.90 o
  -4   0  15        5.24        5.76     10.70 o
  -3   0  15      229.48      220.74     15.68 o
  -2   0  15      365.77      374.74     25.70 o
  -1   0  15       88.87       94.31     10.55 o
   0   0  15       78.63       78.66     10.49 o
   1   0  15      188.99      184.66     25.59 o
   2   0  15       67.20       83.86     14.60 o
   3   0  15        1.22        5.64      6.22 o
   4   0  15        4.31        4.71      7.49 o
  -7   1  15       16.25        6.19     14.27 o
  -6   1  15        0.01       -3.63      6.63 o
  -5   1  15       48.73       68.25     13.04 o
  -4   1  15        0.42        4.02      5.99 o
  -3   1  15        0.43       -5.38      5.38 o
  -2   1  15        4.28        5.65      8.36 o
  -1   1  15       10.03       14.33      9.45 o
   0   1  15      224.05      215.11     15.82 o
   1   1  15       28.26       25.66     15.78 o
   2   1  15        2.22        7.45     11.87 o
   3   1  15        0.31       -4.92      4.92 o
  -6   2  15       26.74       31.05     15.37 o
  -5   2  15        2.62        4.19      6.45 o
  -4   2  15       89.79       90.01     12.07 o
  -3   2  15       11.50       11.06      9.64 o
  -2   2  15      103.60       94.36     11.16 o
  -1   2  15      110.38      114.94     12.41 o
   0   2  15      266.18      278.80     18.40 o
   1   2  15      108.64      108.05     13.66 o
   2   2  15        4.29       -1.27      6.42 o
   3   2  15        2.22        2.97      6.92 o
  -6   3  15        9.75       15.53     12.88 o
  -5   3  15       12.69        5.11      6.65 o
  -4   3  15        1.80        1.37      7.72 o
  -3   3  15       42.19       60.15      9.16 o
  -2   3  15       14.56       15.89      6.04 o
  -1   3  15       44.07       44.51      8.74 o
   0   3  15        4.42        8.89      5.57 o
   1   3  15       16.39       13.96      6.37 o
   2   3  15       15.47       11.06      7.55 o
  -6   4  15       38.53       29.56     13.95 o
  -4   4  15        0.09        6.16      5.34 o
  -3   4  15       26.98       27.07      7.01 o
  -2   4  15       21.01        9.39     11.17 o
  -1   4  15      186.32      180.63     38.98 o
   0   4  15        9.08       10.45     10.08 o
   1   4  15       45.49       38.14      8.75 o
  -4   5  15        3.78       34.20     11.93 o
  -3   5  15       35.48       45.87      8.59 o
  -2   5  15       37.72       23.83      7.16 o
  -1   5  15      302.40      255.66     19.77 o
   0   5  15       24.01       21.82      7.22 o
  -4   6  15       10.72        4.07     10.21 o
  -3   6  15        2.85        9.94     10.01 o
  -2   6  15        0.02       12.53      6.10 o
  -1   6  15       57.44       69.86     12.04 o
  -3  -6  16       10.84       14.06      7.02 o
  -2  -6  16       35.73       49.60      9.28 o
  -1  -6  16        2.26       -1.03      4.83 o
   0  -6  16       11.67        3.18      7.24 o
   1  -6  16        0.29        0.07      7.06 o
   2  -6  16       38.58       36.58     12.66 o
  -4  -5  16      120.58      115.13     28.65 o
  -3  -5  16        0.24        2.57      5.68 o
  -2  -5  16        7.95       39.12      8.51 o
  -1  -5  16        0.27       -2.92      5.00 o
   0  -5  16        6.98       14.82      5.69 o
   1  -5  16       17.78       25.22      8.21 o
  -5  -4  16        6.64        2.41      7.49 o
  -4  -4  16       28.21       31.92      8.49 o
  -3  -4  16      230.14      217.18     32.95 o
  -2  -4  16       76.98       79.43     11.06 o
  -1  -4  16       10.33       16.29      5.58 o
   0  -4  16        3.73        3.52      9.63 o
   1  -4  16      115.93      125.89     18.48 o
   2  -4  16       53.70       63.73     15.25 o
   3  -4  16        0.01       -6.99      7.11 o
  -5  -3  16       20.39       30.13      9.75 o
  -4  -3  16        1.39        6.67      6.89 o
  -3  -3  16        1.04       -5.46      5.46 o
  -2  -3  16       79.72       77.24     11.02 o
  -1  -3  16        7.88       -6.14     13.52 o
   0  -3  16      135.20      133.65     19.09 o
   1  -3  16       40.66       31.18     10.76 o
   2  -3  16       24.77       32.39      8.54 o
   3  -3  16       10.28       18.48      6.38 o
  -6  -2  16       46.37       48.07     14.60 o
  -5  -2  16        2.28        3.06      6.59 o
  -4  -2  16       14.88       16.64      7.51 o
  -3  -2  16      139.73      157.22     15.03 o
  -2  -2  16      443.96      382.11     33.95 o
  -1  -2  16      162.99      166.27     14.02 o
   0  -2  16       34.45       47.66     11.81 o
   1  -2  16       18.59       18.59      6.23 o
   2  -2  16        4.15        2.56      5.34 o
   3  -2  16       11.76       12.21      6.40 o
  -6  -1  16        5.92        4.86      7.45 o
  -5  -1  16      154.79      192.85     17.81 o
  -4  -1  16      104.32       98.17     12.83 o
  -3  -1  16      133.94      149.60     15.77 o
  -2  -1  16      482.22      472.23     30.08 o
  -1  -1  16        0.19        1.70      6.69 o
   0  -1  16       15.33       22.04      9.76 o
   1  -1  16        0.91       -0.88      4.41 o
   2  -1  16        0.01       -3.22      5.65 o
   3  -1  16       36.21       40.14     11.45 o
  -6   0  16       14.62       44.03     17.48 o
  -5   0  16      150.69      133.26     15.37 o
  -4   0  16        8.64       12.49     12.92 o
  -3   0  16        0.53       -5.15      5.30 o
  -2   0  16        4.21       17.63     10.33 o
  -1   0  16       41.23       42.18     13.30 o
   0   0  16        0.07       -4.62      4.62 o
   1   0  16        3.23        2.36      6.05 o
   2   0  16        7.71       15.43      6.74 o
   3   0  16       27.58       31.74      9.16 o
  -6   1  16        7.78        0.07      6.83 o
  -5   1  16      202.89      195.73     17.42 o
  -4   1  16       54.51       70.77     11.14 o
  -3   1  16       37.17       37.77     13.05 o
  -2   1  16        2.20        0.92      7.89 o
  -1   1  16      140.89      141.15     13.19 o
   0   1  16       22.33       12.62      6.01 o
   1   1  16       88.24      102.55     13.33 o
   2   1  16        7.88        6.90      6.25 o
   3   1  16        3.97        7.85      7.15 o
  -6   2  16        7.84       -7.84     10.45 o
  -5   2  16       11.11       24.48      8.34 o
  -4   2  16      107.28      141.36     20.50 o
  -3   2  16        9.51       16.32      8.96 o
  -2   2  16       19.36       17.03      6.07 o
  -1   2  16      127.39      128.20     13.64 o
   0   2  16      120.67      108.35     12.50 o
   1   2  16       53.60       47.52      8.93 o
   2   2  16        3.21       -8.58     12.22 o
  -6   3  16       62.86       56.21     17.27 o
  -5   3  16        1.98        5.58      8.85 o
  -4   3  16        0.35       -2.65      7.64 o
  -3   3  16       10.33        8.96      5.80 o
  -2   3  16      136.89      152.13     14.46 o
  -1   3  16      114.89      134.75     14.28 o
   0   3  16       60.38       54.36      9.61 o
   1   3  16       13.38       25.79      8.10 o
  -4   4  16        4.58        4.24      6.43 o
  -3   4  16        5.46        7.76      5.13 o
  -2   4  16        5.46        2.18      5.16 o
  -1   4  16        3.70        3.30      5.77 o
   0   4  16        1.14        6.47      6.26 o
   1   4  16       19.81       32.60      9.15 o
  -4   5  16       19.37       18.82      9.94 o
  -3   5  16       19.16        8.93      6.74 o
  -2   5  16      140.81      172.93     16.73 o
  -1   5  16      147.61      160.01     17.14 o
  -1  -6  17        4.31        0.14      8.18 o
   0  -6  17       23.46       19.46      7.56 o
  -3  -5  17        4.11       10.06      6.47 o
  -2  -5  17       18.51       13.05      8.90 o
  -1  -5  17        5.44        4.22      5.65 o
   0  -5  17        1.92        1.70      5.08 o
   1  -5  17        1.61        2.77      6.74 o
  -4  -4  17      119.32      141.52     15.49 o
  -3  -4  17        1.49       13.67      6.52 o
  -2  -4  17        0.29        3.33      5.55 o
  -1  -4  17        4.03        6.91      4.72 o
   0  -4  17       25.78       24.85      6.54 o
   1  -4  17        1.93       19.55      8.28 o
   2  -4  17       30.97       25.26     11.45 o
  -5  -3  17        1.71        4.84      8.23 o
  -4  -3  17        2.65        1.21      7.07 o
  -3  -3  17       33.24       27.28     10.93 o
  -2  -3  17       89.40       82.46     11.30 o
  -1  -3  17        6.32        9.26      5.92 o
   0  -3  17        0.27       -0.75      6.19 o
   1  -3  17       16.24       22.67      8.77 o
   2  -3  17        4.20        1.17      9.48 o
  -5  -2  17        0.96       -1.60      6.94 o
  -4  -2  17        1.31        1.98      6.63 o
  -3  -2  17       11.29        4.49      6.29 o
  -2  -2  17       83.25       85.05     17.17 o
  -1  -2  17       12.63        9.31      7.69 o
   0  -2  17        5.07       -3.94      6.06 o
   1  -2  17       42.77       47.56     13.81 o
   2  -2  17        1.32        4.42      6.88 o
   3  -2  17       35.27       54.68     10.36 o
  -5  -1  17       30.65       26.29      8.87 o
  -4  -1  17        2.72        5.73      6.68 o
  -3  -1  17        6.42        4.92      7.48 o
  -2  -1  17        0.80        7.99      7.84 o
  -1  -1  17       83.64       98.32     17.12 o
   1  -1  17       16.91        5.73      5.86 o
   2  -1  17       37.81       34.81      8.82 o
  -6   0  17        0.19       -7.00      7.00 o
  -5   0  17       82.20       90.34     13.14 o
  -4   0  17       24.17        2.39      7.47 o
  -3   0  17      152.56      148.44     21.94 o
  -2   0  17       79.31       68.53     16.15 o
  -1   0  17        0.36       -7.31      7.31 o
   0   0  17       81.15       84.62     11.49 o
   1   0  17       65.08       73.11     11.09 o
   2   0  17        8.92       34.36     19.64 o
  -6   1  17       47.39       52.15     11.49 o
  -5   1  17        7.74        4.18      7.14 o
  -4   1  17       49.92       40.23     10.18 o
  -3   1  17      138.68      140.79     21.65 o
  -2   1  17        2.79       -7.24      7.24 o
  -1   1  17        5.83        0.64     12.09 o
   0   1  17        0.18        3.41      5.24 o
   1   1  17        5.58       10.03      7.01 o
   2   1  17       28.87       25.78      9.13 o
  -5   2  17       28.71       42.73     10.61 o
  -4   2  17       41.68       49.32     14.00 o
  -3   2  17       17.86       13.10     10.89 o
  -2   2  17        1.03       -4.04      7.01 o
  -1   2  17        5.31        1.76      4.71 o
   0   2  17        7.93       13.73      5.63 o
   1   2  17        7.91       18.18      7.52 o
  -5   3  17        8.17        8.43     10.18 o
  -3   3  17       19.81       18.53      8.77 o
  -2   3  17       24.66       15.33      6.00 o
  -1   3  17       20.23       17.33      7.13 o
   0   3  17       29.33       34.35      8.64 o
   1   3  17        6.47        3.33      6.79 o
  -4   4  17        0.47       -6.11      6.11 o
  -3   4  17        1.06        3.62      5.59 o
  -2   4  17       32.99       50.77     17.83 o
  -1   4  17      149.90      185.66     17.61 o
  -2  -5  18       92.10       93.23     12.82 o
  -1  -5  18        3.08       12.54      6.15 o
   0  -5  18        4.44       -1.18      6.68 o
  -3  -4  18        0.04       -0.57      5.27 o
  -2  -4  18        0.00       -0.22      5.31 o
  -1  -4  18        0.15        9.26      7.66 o
   0  -4  18        6.31       22.79      9.23 o
   1  -4  18       42.53       52.63     14.63 o
  -4  -3  18       17.30       -5.26      9.31 o
  -3  -3  18       16.78       16.08      6.99 o
  -2  -3  18        8.47       27.07      7.10 o
  -1  -3  18       40.63       55.29     14.58 o
   0  -3  18        0.45        2.53      6.24 o
   1  -3  18       92.87      111.81     20.41 o
   2  -3  18       10.87       18.58     11.21 o
  -4  -2  18       10.77       16.25     10.26 o
  -3  -2  18       37.23       49.64     10.56 o
  -2  -2  18       11.47       17.47      8.59 o
  -1  -2  18        1.02        5.46      8.26 o
   0  -2  18        6.87       11.25      8.84 o
   1  -2  18       72.37       66.97     16.63 o
   2  -2  18       72.76       90.77     12.43 o
  -5  -1  18        2.93       -3.75      6.80 o
  -4  -1  18       25.89       31.08      9.69 o
  -3  -1  18       70.62       47.49     11.99 o
  -2  -1  18        1.68        8.31     10.01 o
  -1  -1  18        0.30        1.17      7.82 o
   0  -1  18       23.21       23.19     12.03 o
   1  -1  18       10.72       11.81     10.61 o
   2  -1  18        8.72       11.89      7.28 o
  -5   0  18       14.41       15.49      8.71 o
  -4   0  18      214.10      204.15     17.51 o
  -3   0  18       40.38       33.68     14.20 o
  -2   0  18        2.05       -3.36      8.16 o
   0   0  18        1.44        8.41     10.01 o
   1   0  18       15.81       13.74      6.47 o
  -5   1  18        3.68       -3.34     11.72 o
  -4   1  18       64.57       62.03     15.49 o
  -3   1  18        8.67        1.80      8.54 o
  -2   1  18        4.36       -8.01      8.14 o
  -1   1  18       15.94       29.23     10.98 o
   0   1  18        0.83        1.57      5.59 o
   1   1  18        9.39       11.34      7.03 o
  -5   2  18       26.15       24.48     12.59 o
  -4   2  18        0.26        1.55     10.13 o
  -2   2  18       10.48       26.81     10.38 o
  -1   2  18        4.89        0.51      6.05 o
   0   2  18        0.04       -4.19      5.20 o
  -4   3  18       97.75      111.06     19.19 o
  -3   3  18       11.54       13.30      8.91 o
  -2   3  18       16.93       26.43      6.80 o
  -1   3  18        1.78        1.47      5.42 o
  -1  -4  19        0.33        1.22      8.33 o
  -3  -3  19       39.59       66.29     11.13 o
  -2  -3  19       55.40       60.64     15.37 o
  -1  -3  19       30.83       28.30     11.45 o
   0  -3  19        7.28       11.35      9.99 o
  -3  -2  19       61.35       63.76     11.20 o
  -2  -2  19        4.84       15.13      9.89 o
  -1  -2  19       25.87       36.09     11.79 o
   0  -2  19      105.27      146.83     22.92 o
  -4  -1  19       16.90       11.08      7.91 o
  -3  -1  19       41.82       33.53     13.28 o
  -2  -1  19       11.44       24.79     11.40 o
  -1  -1  19       26.94       30.28     12.15 o
   0  -1  19        3.03       20.22     11.76 o
  -4   0  19        4.65        5.31     11.01 o
  -3   0  19        1.01        5.87      9.28 o
  -2   0  19        8.04        4.77      9.38 o
  -1   0  19       42.51       56.87     15.73 o
   0   0  19       24.98       36.48     13.76 o
  -4   1  19       22.32       37.50     12.43 o
  -3   1  19       42.17       31.42     13.28 o
  -2   1  19       70.40       54.77     15.93 o
  -1   1  19        1.99       14.73     10.45 o
   0   1  19       12.22       13.28     10.40 o
  -3   2  19        4.97       14.49      9.94 o
  -2   2  19       19.29       18.78     11.81 o
  -1   2  19       11.37       18.47     10.93 o
 
